# Supplementary material for: Dietary Supplementation of Inulin Contributes to the Prevention of Estrogen Receptor-Negative Mammary Cancer by Alteration of Gut Microbial Communities and Epigenetic Regulations
Source: Int J Mol Sci. 2023 May 19;24(10):9015. doi: 10.3390/ijms24109015 (PMC10218871; doi:10.3390/ijms24109015)
Supplement: Supplementary file 1 [file ijms-24-09015-s001.zip]

Archive with 12 entries (12 files):
- Fig. S1 94048 AIN93M.pdf
- Fig. S2 200417 8% IN.pdf
- Fig. S3 200418 10% IN.pdf
- Fig. S4 200419 15% IN.pdf
- Fig. S5 and S6 and Table S8.pdf
- Table S1 before tumor onset control vs 8% IN.xlsx
- Table S2 before tumor onset control vs 15% IN.xlsx
- Table S3 after tumor onset control vs 8% IN.xlsx
- Table S4 after tumor onset control vs 15% IN.xlsx
- Table S5 control vs control.xlsx
- Table S6 8% IN vs 8% IN.xlsx
- Table S7 15% IN vs 15% IN.xlsx
