# Supplementary material for: Dietary Supplementation of Inulin Contributes to the Prevention of Estrogen Receptor-Negative Mammary Cancer by Alteration of Gut Microbial Communities and Epigenetic Regulations
Source: Int J Mol Sci. 2023 May 19;24(10):9015. doi: 10.3390/ijms24109015 (PMC10218871; doi:10.3390/ijms24109015)
Supplement: Supplementary file 1 [file ijms-24-09015-s001.zip › Table S2 before tumor onset control vs 15% IN.xlsx]

## Sheet: 1_3_All_KW
L	OTU	Test-Statistic	P	FDR_P	Bonferroni_P	1_mean	3_mean
L2	D_0__Bacteria;D_1__Cyanobacteria	11.1754	0.000828873	0.0118515	0.0265239	0	0.00797275
L2	D_0__Bacteria;D_1__Epsilonbacteraeota	10.6167	0.00112073	0.0118515	0.0358633	1.99243e-05	0.00371329
L2	D_0__Bacteria;D_1__Verrucomicrobia	10.6167	0.00112073	0.0118515	0.0358633	3.32071e-05	0.0134452
L2	D_0__Bacteria;D_1__Proteobacteria	9.88692	0.00166458	0.0118515	0.0532665	0.000196854	0.05006
L2	D_0__Bacteria;D_1__Bacteroidetes	9.01633	0.00267579	0.0118515	0.0856252	0.534369	0.272366
L2	D_0__Archaea;D_1__Euryarchaeota	8.83019	0.00296288	0.0118515	0.0948121	0	0.000755898
L2	D_0__Bacteria;D_1__Kiritimatiellaeota	8.83019	0.00296288	0.0118515	0.0948121	0	0.00060382
L2	D_0__Bacteria;D_1__Spirochaetes	8.83019	0.00296288	0.0118515	0.0948121	0	0.00758009
L2	D_0__Bacteria;D_0__Bacteria_unclassified	7.07483	0.00781742	0.024431	0.250158	0.000389958	0.00840252
L2	D_0__Bacteria;D_1__Chlamydiae	6.79104	0.00916163	0.024431	0.293172	0	0.00157293
L2	D_0__Bacteria;D_1__Deferribacteres	6.79104	0.00916163	0.024431	0.293172	0	0.000586277
L2	D_0__Bacteria;D_1__WPS-2	6.79104	0.00916163	0.024431	0.293172	0	0.000385217
L2	D_0__Bacteria;D_1__Firmicutes	6.20816	0.0127163	0.0290657	0.40692	0.413836	0.560389
L2	D_0__Bacteria;D_1__Tenericutes	6.20816	0.0127163	0.0290657	0.40692	0.00169751	0.00515522
L2	D_0__Bacteria;D_1__Acidobacteria	3.48511	0.0619234	0.116562	1	0	0.00011256
L2	D_0__Bacteria;D_1__Chloroflexi	3.48511	0.0619234	0.116562	1	0	0.000217672
L2	D_0__Bacteria;D_1__Fusobacteria	3.48511	0.0619234	0.116562	1	0	0.000295412
L2	D_0__Bacteria;D_1__Deinococcus-Thermus	2.15385	0.142213	0.189618	1	0	0.00020065
L2	D_0__Bacteria;D_1__Elusimicrobia	2.15385	0.142213	0.189618	1	0	0.000100749
L2	D_0__Bacteria;D_1__Fibrobacteres	2.15385	0.142213	0.189618	1	0	0.00030211
L2	D_0__Bacteria;D_1__Lentisphaerae	2.15385	0.142213	0.189618	1	0	0.000144061
L2	D_0__Bacteria;D_1__Planctomycetes	2.15385	0.142213	0.189618	1	0	0.000125989
L2	D_0__Bacteria;D_1__Synergistetes	2.15385	0.142213	0.189618	1	0	0.000127059
L2	Unknown;Other	2.15385	0.142213	0.189618	1	5.47397e-05	0
L2	D_0__Bacteria;D_1__Actinobacteria	1.8	0.179712	0.230032	1	0.0489225	0.0631232
L2	D_0__Archaea;D_1__Nanoarchaeaeota	1	0.317311	0.327546	1	0	3.91506e-05
L2	D_0__Archaea;D_1__Thaumarchaeota	1	0.317311	0.327546	1	0	8.18303e-05
L2	D_0__Bacteria;D_1__Gemmatimonadetes	1	0.317311	0.327546	1	0	3.33288e-05
L2	D_0__Bacteria;D_1__Hydrogenedentes	1	0.317311	0.327546	1	0	7.1183e-06
L2	D_0__Bacteria;D_1__Marinimicrobia (SAR406 clade)	1	0.317311	0.327546	1	0	3.53782e-05
L2	D_0__Bacteria;D_1__Nitrospirae	1	0.317311	0.327546	1	0	2.21114e-05
L3	D_0__Bacteria;D_1__Cyanobacteria;D_2__Oxyphotobacteria	11.1754	0.000828873	0.0112073	0.0414436	0	0.00726556
L3	D_0__Bacteria;D_1__Firmicutes;D_2__Negativicutes	11.1754	0.000828873	0.0112073	0.0414436	0	0.0098993
L3	D_0__Bacteria;D_1__Epsilonbacteraeota;D_2__Campylobacteria	10.6167	0.00112073	0.0112073	0.0560364	1.99243e-05	0.00371329
L3	D_0__Bacteria;D_1__Proteobacteria;D_2__Deltaproteobacteria	10.6167	0.00112073	0.0112073	0.0560364	8.73904e-06	0.00225501
L3	D_0__Bacteria;D_1__Verrucomicrobia;D_2__Verrucomicrobiae	10.6167	0.00112073	0.0112073	0.0560364	3.32071e-05	0.0134452
L3	D_0__Bacteria;D_1__Proteobacteria;D_2__Gammaproteobacteria	10.2506	0.00136642	0.0113868	0.068321	9.67809e-05	0.0371219
L3	D_0__Bacteria;D_1__Firmicutes;D_2__Bacilli	9.8	0.00174512	0.0113957	0.0872559	0.0150382	0.115251
L3	D_0__Bacteria;D_1__Proteobacteria;D_2__Alphaproteobacteria	9.21894	0.00239524	0.0113957	0.119762	9.1334e-05	0.00775329
L3	D_0__Bacteria;D_1__Bacteroidetes;D_2__Bacteroidia	9.01633	0.00267579	0.0113957	0.133789	0.534369	0.272366
L3	D_0__Bacteria;D_1__Cyanobacteria;D_2__Melainabacteria	8.83019	0.00296288	0.0113957	0.148144	0	0.000707192
L3	D_0__Bacteria;D_1__Kiritimatiellaeota;D_2__Kiritimatiellae	8.83019	0.00296288	0.0113957	0.148144	0	0.00060382
L3	D_0__Bacteria;D_1__Proteobacteria;D_1__Proteobacteria_unclassified	8.83019	0.00296288	0.0113957	0.148144	0	0.00292986
L3	D_0__Bacteria;D_1__Spirochaetes;D_2__Spirochaetia	8.83019	0.00296288	0.0113957	0.148144	0	0.00758009
L3	D_0__Bacteria;D_0__Bacteria_unclassified;D_0__Bacteria_unclassified	7.07483	0.00781742	0.026946	0.390871	0.000389958	0.00840252
L3	D_0__Archaea;D_1__Euryarchaeota;D_2__Methanobacteria	6.79104	0.00916163	0.026946	0.458081	0	0.000538108
L3	D_0__Bacteria;D_1__Chlamydiae;D_2__Chlamydiae	6.79104	0.00916163	0.026946	0.458081	0	0.00157293
L3	D_0__Bacteria;D_1__Deferribacteres;D_2__Deferribacteres	6.79104	0.00916163	0.026946	0.458081	0	0.000586277
L3	D_0__Bacteria;D_1__Firmicutes;D_2__Clostridia	6.20816	0.0127163	0.0317906	0.635813	0.147558	0.342188
L3	D_0__Bacteria;D_1__Firmicutes;D_2__Erysipelotrichia	6.20816	0.0127163	0.0317906	0.635813	0.25124	0.0930327
L3	D_0__Bacteria;D_1__Tenericutes;D_2__Mollicutes	6.20816	0.0127163	0.0317906	0.635813	0.00169751	0.00515522
L3	D_0__Bacteria;D_1__WPS-2;D_2__uncultured rumen bacterium	5.02069	0.0250462	0.0576075	1	0	0.00029668
L3	D_0__Bacteria;D_1__Actinobacteria;D_2__Coriobacteriia	5	0.0253473	0.0576075	1	0.000844127	0.00298408
L3	D_0__Archaea;D_1__Euryarchaeota;D_2__Thermoplasmata	3.48511	0.0619234	0.119083	1	0	0.00021779
L3	D_0__Bacteria;D_1__Actinobacteria;D_2__Acidimicrobiia	3.48511	0.0619234	0.119083	1	0	0.000220811
L3	D_0__Bacteria;D_1__Actinobacteria;D_2__Thermoleophilia	3.48511	0.0619234	0.119083	1	0	5.75285e-05
L3	D_0__Bacteria;D_1__Fusobacteria;D_2__Fusobacteriia	3.48511	0.0619234	0.119083	1	0	0.000295412
L3	D_0__Bacteria;D_1__Acidobacteria;D_2__Blastocatellia (Subgroup 4)	2.15385	0.142213	0.209137	1	0	5.83529e-05
L3	D_0__Bacteria;D_1__Chloroflexi;D_2__Chloroflexia	2.15385	0.142213	0.209137	1	0	9.69409e-05
L3	D_0__Bacteria;D_1__Deinococcus-Thermus;D_2__Deinococci	2.15385	0.142213	0.209137	1	0	0.00020065
L3	D_0__Bacteria;D_1__Elusimicrobia;D_2__Elusimicrobia	2.15385	0.142213	0.209137	1	0	0.000100749
L3	D_0__Bacteria;D_1__Fibrobacteres;D_2__Fibrobacteria	2.15385	0.142213	0.209137	1	0	0.00030211
L3	D_0__Bacteria;D_1__Lentisphaerae;D_2__Lentisphaeria	2.15385	0.142213	0.209137	1	0	0.000144061
L3	D_0__Bacteria;D_1__Synergistetes;D_2__Synergistia	2.15385	0.142213	0.209137	1	0	0.000127059
L3	Unknown;Other;Other	2.15385	0.142213	0.209137	1	5.47397e-05	0
L3	D_0__Bacteria;D_1__Actinobacteria;D_2__Actinobacteria	1.47347	0.224799	0.321142	1	0.0480784	0.0598608
L3	D_0__Archaea;D_1__Nanoarchaeaeota;D_2__Woesearchaeia	1	0.317311	0.330532	1	0	3.91506e-05
L3	D_0__Archaea;D_1__Thaumarchaeota;D_2__Nitrososphaeria	1	0.317311	0.330532	1	0	8.18303e-05
L3	D_0__Bacteria;D_1__Acidobacteria;D_2__Acidobacteriia	1	0.317311	0.330532	1	0	2.60369e-05
L3	D_0__Bacteria;D_1__Acidobacteria;D_2__Subgroup 6	1	0.317311	0.330532	1	0	2.81706e-05
L3	D_0__Bacteria;D_1__Chloroflexi;D_2__Dehalococcoidia	1	0.317311	0.330532	1	0	0.000120731
L3	D_0__Bacteria;D_1__Firmicutes;D_1__Firmicutes_unclassified	1	0.317311	0.330532	1	0	1.77957e-05
L3	D_0__Bacteria;D_1__Gemmatimonadetes;D_2__Gemmatimonadetes	1	0.317311	0.330532	1	0	3.33288e-05
L3	D_0__Bacteria;D_1__Hydrogenedentes;D_2__Hydrogenedentia	1	0.317311	0.330532	1	0	7.1183e-06
L3	D_0__Bacteria;D_1__Marinimicrobia (SAR406 clade);D_2__uncultured marine bacterium	1	0.317311	0.330532	1	0	3.53782e-05
L3	D_0__Bacteria;D_1__Nitrospirae;D_2__Nitrospira	1	0.317311	0.330532	1	0	2.21114e-05
L3	D_0__Bacteria;D_1__Planctomycetes;D_2__OM190	1	0.317311	0.330532	1	0	2.13549e-05
L3	D_0__Bacteria;D_1__Planctomycetes;D_2__Planctomycetacia	1	0.317311	0.330532	1	0	0.000104634
L3	D_0__Bacteria;D_1__WPS-2;D_2__marine metagenome	1	0.317311	0.330532	1	0	8.85362e-05
L3	D_0__Bacteria;D_1__Patescibacteria;D_2__Saccharimonadia	0.721511	0.395649	0.403723	1	0.000480867	0.00204325
L4	D_0__Bacteria;D_1__Actinobacteria;D_2__Actinobacteria;D_3__Actinomycetales	11.1754	0.000828873	0.00985438	0.0886894	0	0.0290506
L4	D_0__Bacteria;D_1__Actinobacteria;D_2__Actinobacteria;D_3__Corynebacteriales	11.1754	0.000828873	0.00985438	0.0886894	0	0.0141475
L4	D_0__Bacteria;D_1__Cyanobacteria;D_2__Oxyphotobacteria;D_3__Chloroplast	11.1754	0.000828873	0.00985438	0.0886894	0	0.00371811
L4	D_0__Bacteria;D_1__Firmicutes;D_2__Bacilli;D_3__Bacillales	11.1754	0.000828873	0.00985438	0.0886894	0	0.0179085
L4	D_0__Bacteria;D_1__Firmicutes;D_2__Negativicutes;D_3__Selenomonadales	11.1754	0.000828873	0.00985438	0.0886894	0	0.0098993
L4	D_0__Bacteria;D_1__Proteobacteria;D_2__Alphaproteobacteria;D_3__Rhodobacterales	11.1754	0.000828873	0.00985438	0.0886894	0	0.00203148
L4	D_0__Bacteria;D_1__Proteobacteria;D_2__Deltaproteobacteria;D_3__Desulfovibrionales	11.1754	0.000828873	0.00985438	0.0886894	0	0.00170575
L4	D_0__Bacteria;D_1__Proteobacteria;D_2__Gammaproteobacteria;D_3__Betaproteobacteriales	11.1754	0.000828873	0.00985438	0.0886894	0	0.00743718
L4	D_0__Bacteria;D_1__Proteobacteria;D_2__Gammaproteobacteria;D_3__Pseudomonadales	11.1754	0.000828873	0.00985438	0.0886894	0	0.00857678
L4	D_0__Bacteria;D_1__Epsilonbacteraeota;D_2__Campylobacteria;D_3__Campylobacterales	10.6167	0.00112073	0.0109016	0.119918	1.99243e-05	0.00371329
L4	D_0__Bacteria;D_1__Verrucomicrobia;D_2__Verrucomicrobiae;D_3__Verrucomicrobiales	10.6167	0.00112073	0.0109016	0.119918	3.32071e-05	0.0132218
L4	D_0__Bacteria;D_1__Proteobacteria;D_2__Gammaproteobacteria;D_3__Enterobacteriales	10.2506	0.00136642	0.0121839	0.146207	9.67809e-05	0.0133565
L4	D_0__Bacteria;D_1__Firmicutes;D_2__Bacilli;D_3__Lactobacillales	9.8	0.00174512	0.0121934	0.186728	0.0150382	0.0973424
L4	D_0__Bacteria;D_1__Actinobacteria;D_2__Actinobacteria;D_3__Bifidobacteriales	9.01633	0.00267579	0.0121934	0.286309	0.0480784	0.0144275
L4	D_0__Bacteria;D_1__Bacteroidetes;D_2__Bacteroidia;D_3__Bacteroidales	9.01633	0.00267579	0.0121934	0.286309	0.534357	0.269948
L4	D_0__Bacteria;D_1__Actinobacteria;D_2__Actinobacteria;D_3__Micrococcales	8.83019	0.00296288	0.0121934	0.317028	0	0.00147561
L4	D_0__Bacteria;D_1__Actinobacteria;D_2__Actinobacteria;D_3__Propionibacteriales	8.83019	0.00296288	0.0121934	0.317028	0	0.000759606
L4	D_0__Bacteria;D_1__Cyanobacteria;D_2__Melainabacteria;D_3__Gastranaerophilales	8.83019	0.00296288	0.0121934	0.317028	0	0.000707192
L4	D_0__Bacteria;D_1__Cyanobacteria;D_2__Oxyphotobacteria;D_3__Synechococcales	8.83019	0.00296288	0.0121934	0.317028	0	0.00349165
L4	D_0__Bacteria;D_1__Kiritimatiellaeota;D_2__Kiritimatiellae;D_3__WCHB1-41	8.83019	0.00296288	0.0121934	0.317028	0	0.00060382
L4	D_0__Bacteria;D_1__Proteobacteria;D_1__Proteobacteria_unclassified;D_1__Proteobacteria_unclassified	8.83019	0.00296288	0.0121934	0.317028	0	0.00292986
L4	D_0__Bacteria;D_1__Proteobacteria;D_2__Alphaproteobacteria;D_3__Rhodospirillales	8.83019	0.00296288	0.0121934	0.317028	0	0.00126191
L4	D_0__Bacteria;D_1__Proteobacteria;D_2__Deltaproteobacteria;D_3__Bradymonadales	8.83019	0.00296288	0.0121934	0.317028	0	0.000361136
L4	D_0__Bacteria;D_1__Proteobacteria;D_2__Gammaproteobacteria;D_3__Cellvibrionales	8.83019	0.00296288	0.0121934	0.317028	0	0.000289502
L4	D_0__Bacteria;D_1__Proteobacteria;D_2__Gammaproteobacteria;D_3__Oceanospirillales	8.83019	0.00296288	0.0121934	0.317028	0	0.00434151
L4	D_0__Bacteria;D_1__Spirochaetes;D_2__Spirochaetia;D_3__Spirochaetales	8.83019	0.00296288	0.0121934	0.317028	0	0.00758009
L4	D_0__Bacteria;D_1__Bacteroidetes;D_2__Bacteroidia;D_3__Flavobacteriales	7.8242	0.00515512	0.0204295	0.551597	1.13936e-05	0.00222778
L4	D_0__Bacteria;D_0__Bacteria_unclassified;D_0__Bacteria_unclassified;D_0__Bacteria_unclassified	7.07483	0.00781742	0.0280084	0.836464	0.000389958	0.00840252
L4	D_0__Archaea;D_1__Euryarchaeota;D_2__Methanobacteria;D_3__Methanobacteriales	6.79104	0.00916163	0.0280084	0.980294	0	0.000538108
L4	D_0__Bacteria;D_1__Chlamydiae;D_2__Chlamydiae;D_3__Chlamydiales	6.79104	0.00916163	0.0280084	0.980294	0	0.00157293
L4	D_0__Bacteria;D_1__Deferribacteres;D_2__Deferribacteres;D_3__Deferribacterales	6.79104	0.00916163	0.0280084	0.980294	0	0.000586277
L4	D_0__Bacteria;D_1__Proteobacteria;D_2__Alphaproteobacteria;D_3__Rhizobiales	6.79104	0.00916163	0.0280084	0.980294	0	0.00158082
L4	D_0__Bacteria;D_1__Proteobacteria;D_2__Alphaproteobacteria;D_3__SAR11 clade	6.79104	0.00916163	0.0280084	0.980294	0	0.00034779
L4	D_0__Bacteria;D_1__Proteobacteria;D_2__Gammaproteobacteria;D_3__Pasteurellales	6.79104	0.00916163	0.0280084	0.980294	0	0.000858504
L4	D_0__Bacteria;D_1__Proteobacteria;D_2__Gammaproteobacteria;D_3__SAR86 clade	6.79104	0.00916163	0.0280084	0.980294	0	0.000695516
L4	D_0__Bacteria;D_1__Firmicutes;D_2__Clostridia;D_3__Clostridiales	6.20816	0.0127163	0.036774	1	0.147558	0.342188
L4	D_0__Bacteria;D_1__Firmicutes;D_2__Erysipelotrichia;D_3__Erysipelotrichales	6.20816	0.0127163	0.036774	1	0.25124	0.0930327
L4	D_0__Bacteria;D_1__Proteobacteria;D_2__Alphaproteobacteria;D_3__Puniceispirillales	5.02069	0.0250462	0.0616401	1	0	0.000231145
L4	D_0__Bacteria;D_1__Proteobacteria;D_2__Alphaproteobacteria;D_3__Sphingomonadales	5.02069	0.0250462	0.0616401	1	0	0.00034731
L4	D_0__Bacteria;D_1__Proteobacteria;D_2__Gammaproteobacteria;D_3__Aeromonadales	5.02069	0.0250462	0.0616401	1	0	0.000319627
L4	D_0__Bacteria;D_1__Proteobacteria;D_2__Gammaproteobacteria;D_3__Alteromonadales	5.02069	0.0250462	0.0616401	1	0	0.00030466
L4	D_0__Bacteria;D_1__Verrucomicrobia;D_2__Verrucomicrobiae;D_3__Opitutales	5.02069	0.0250462	0.0616401	1	0	0.000223379
L4	D_0__Bacteria;D_1__WPS-2;D_2__uncultured rumen bacterium;D_3__uncultured rumen bacterium	5.02069	0.0250462	0.0616401	1	0	0.00029668
L4	D_0__Bacteria;D_1__Actinobacteria;D_2__Coriobacteriia;D_3__Coriobacteriales	5	0.0253473	0.0616401	1	0.000844127	0.00298408
L4	D_0__Bacteria;D_1__Actinobacteria;D_2__Acidimicrobiia;D_3__Actinomarinales	3.48511	0.0619234	0.13522	1	0	0.000220811
L4	D_0__Bacteria;D_1__Fusobacteria;D_2__Fusobacteriia;D_3__Fusobacteriales	3.48511	0.0619234	0.13522	1	0	0.000295412
L4	D_0__Bacteria;D_1__Proteobacteria;D_2__Alphaproteobacteria;D_3__Acetobacterales	3.48511	0.0619234	0.13522	1	0	0.00147004
L4	D_0__Bacteria;D_1__Proteobacteria;D_2__Alphaproteobacteria;D_3__Rickettsiales	3.48511	0.0619234	0.13522	1	0	0.000357598
L4	D_0__Bacteria;D_1__Tenericutes;D_2__Mollicutes;D_3__Anaeroplasmatales	3.48511	0.0619234	0.13522	1	0	0.000982802
L4	D_0__Archaea;D_1__Euryarchaeota;D_2__Thermoplasmata;D_3__Marine Group II	2.15385	0.142213	0.234105	1	0	7.01126e-05
L4	D_0__Archaea;D_1__Euryarchaeota;D_2__Thermoplasmata;D_3__Methanomassiliicoccales	2.15385	0.142213	0.234105	1	0	0.000147677
L4	D_0__Bacteria;D_1__Acidobacteria;D_2__Blastocatellia (Subgroup 4);D_3__Blastocatellales	2.15385	0.142213	0.234105	1	0	2.11573e-05
L4	D_0__Bacteria;D_1__Actinobacteria;D_2__Thermoleophilia;D_3__Gaiellales	2.15385	0.142213	0.234105	1	0	3.61736e-05
L4	D_0__Bacteria;D_1__Bacteroidetes;D_2__Bacteroidia;D_3__Sphingobacteriales	2.15385	0.142213	0.234105	1	0	0.000161736
L4	D_0__Bacteria;D_1__Chloroflexi;D_2__Chloroflexia;D_3__Chloroflexales	2.15385	0.142213	0.234105	1	0	6.49086e-05
L4	D_0__Bacteria;D_1__Elusimicrobia;D_2__Elusimicrobia;D_3__Elusimicrobiales	2.15385	0.142213	0.234105	1	0	0.000100749
L4	D_0__Bacteria;D_1__Fibrobacteres;D_2__Fibrobacteria;D_3__Fibrobacterales	2.15385	0.142213	0.234105	1	0	0.00030211
L4	D_0__Bacteria;D_1__Lentisphaerae;D_2__Lentisphaeria;D_3__Victivallales	2.15385	0.142213	0.234105	1	0	0.000144061
L4	D_0__Bacteria;D_1__Proteobacteria;D_2__Alphaproteobacteria;D_3__Caulobacterales	2.15385	0.142213	0.234105	1	0	5.42075e-05
L4	D_0__Bacteria;D_1__Proteobacteria;D_2__Gammaproteobacteria;D_3__Ectothiorhodospirales	2.15385	0.142213	0.234105	1	0	0.000250419
L4	D_0__Bacteria;D_1__Proteobacteria;D_2__Gammaproteobacteria;D_3__KI89A clade	2.15385	0.142213	0.234105	1	0	0.000149607
L4	D_0__Bacteria;D_1__Proteobacteria;D_2__Gammaproteobacteria;D_3__Vibrionales	2.15385	0.142213	0.234105	1	0	0.000173538
L4	D_0__Bacteria;D_1__Synergistetes;D_2__Synergistia;D_3__Synergistales	2.15385	0.142213	0.234105	1	0	0.000127059
L4	D_0__Bacteria;D_1__Tenericutes;D_2__Mollicutes;D_3__Izimaplasmatales	2.15385	0.142213	0.234105	1	0	0.000123299
L4	Unknown;Other;Other;Other	2.15385	0.142213	0.234105	1	5.47397e-05	0
L4	D_0__Bacteria;D_1__Tenericutes;D_2__Mollicutes;D_3__Mollicutes RF39	1.47347	0.224799	0.346451	1	0.00169751	0.00387363
L4	D_0__Archaea;D_1__Nanoarchaeaeota;D_2__Woesearchaeia;D_3__uncultured archaeon	1	0.317311	0.346451	1	0	3.91506e-05
L4	D_0__Archaea;D_1__Thaumarchaeota;D_2__Nitrososphaeria;D_3__Nitrosopumilales	1	0.317311	0.346451	1	0	8.18303e-05
L4	D_0__Bacteria;D_1__Acidobacteria;D_2__Acidobacteriia;D_3__Solibacterales	1	0.317311	0.346451	1	0	2.60369e-05
L4	D_0__Bacteria;D_1__Acidobacteria;D_2__Blastocatellia (Subgroup 4);D_2__Blastocatellia_(Subgroup_4)_unclassified	1	0.317311	0.346451	1	0	3.71956e-05
L4	D_0__Bacteria;D_1__Acidobacteria;D_2__Subgroup 6;D_2__Subgroup_6_unclassified	1	0.317311	0.346451	1	0	2.81706e-05
L4	D_0__Bacteria;D_1__Actinobacteria;D_2__Thermoleophilia;D_3__Solirubrobacterales	1	0.317311	0.346451	1	0	2.13549e-05
L4	D_0__Bacteria;D_1__Bacteroidetes;D_2__Bacteroidia;D_3__Cytophagales	1	0.317311	0.346451	1	0	2.84732e-05
L4	D_0__Bacteria;D_1__Chloroflexi;D_2__Chloroflexia;D_3__Thermomicrobiales	1	0.317311	0.346451	1	0	3.20323e-05
L4	D_0__Bacteria;D_1__Chloroflexi;D_2__Dehalococcoidia;D_3__S085	1	0.317311	0.346451	1	0	0.000120731
L4	D_0__Bacteria;D_1__Cyanobacteria;D_2__Oxyphotobacteria;D_3__Nostocales	1	0.317311	0.346451	1	0	2.97565e-05
L4	D_0__Bacteria;D_1__Cyanobacteria;D_2__Oxyphotobacteria;D_3__Oxyphotobacteria Incertae Sedis	1	0.317311	0.346451	1	0	2.60369e-05
L4	D_0__Bacteria;D_1__Deinococcus-Thermus;D_2__Deinococci;D_3__Deinococcales	1	0.317311	0.346451	1	0	2.21114e-05
L4	D_0__Bacteria;D_1__Deinococcus-Thermus;D_2__Deinococci;D_3__Thermales	1	0.317311	0.346451	1	0	0.000178539
L4	D_0__Bacteria;D_1__Firmicutes;D_1__Firmicutes_unclassified;D_1__Firmicutes_unclassified	1	0.317311	0.346451	1	0	1.77957e-05
L4	D_0__Bacteria;D_1__Gemmatimonadetes;D_2__Gemmatimonadetes;D_3__Gemmatimonadales	1	0.317311	0.346451	1	0	3.33288e-05
L4	D_0__Bacteria;D_1__Hydrogenedentes;D_2__Hydrogenedentia;D_3__Hydrogenedentiales	1	0.317311	0.346451	1	0	7.1183e-06
L4	D_0__Bacteria;D_1__Marinimicrobia (SAR406 clade);D_2__uncultured marine bacterium;D_3__uncultured marine bacterium	1	0.317311	0.346451	1	0	3.53782e-05
L4	D_0__Bacteria;D_1__Nitrospirae;D_2__Nitrospira;D_3__Nitrospirales	1	0.317311	0.346451	1	0	2.21114e-05
L4	D_0__Bacteria;D_1__Planctomycetes;D_2__OM190;D_3__uncultured Planctomycetaceae bacterium	1	0.317311	0.346451	1	0	2.13549e-05
L4	D_0__Bacteria;D_1__Planctomycetes;D_2__Planctomycetacia;D_3__Pirellulales	1	0.317311	0.346451	1	0	0.000104634
L4	D_0__Bacteria;D_1__Proteobacteria;D_2__Deltaproteobacteria;D_3__Oligoflexales	1	0.317311	0.346451	1	8.73904e-06	0
L4	D_0__Bacteria;D_1__Proteobacteria;D_2__Deltaproteobacteria;D_3__SAR324 clade(Marine group B)	1	0.317311	0.346451	1	0	7.96009e-05
L4	D_0__Bacteria;D_1__Proteobacteria;D_2__Deltaproteobacteria;D_3__Syntrophobacterales	1	0.317311	0.346451	1	0	0.000108527
L4	D_0__Bacteria;D_1__Proteobacteria;D_2__Gammaproteobacteria;D_2__Gammaproteobacteria_unclassified	1	0.317311	0.346451	1	0	7.6873e-05
L4	D_0__Bacteria;D_1__Proteobacteria;D_2__Gammaproteobacteria;D_3__Chromatiales	1	0.317311	0.346451	1	0	5.87852e-05
L4	D_0__Bacteria;D_1__Proteobacteria;D_2__Gammaproteobacteria;D_3__Diplorickettsiales	1	0.317311	0.346451	1	0	4.02437e-05
L4	D_0__Bacteria;D_1__Proteobacteria;D_2__Gammaproteobacteria;D_3__Gammaproteobacteria Incertae Sedis	1	0.317311	0.346451	1	0	1.11587e-05
L4	D_0__Bacteria;D_1__Proteobacteria;D_2__Gammaproteobacteria;D_3__Orbales	1	0.317311	0.346451	1	0	0.000163661
L4	D_0__Bacteria;D_1__Proteobacteria;D_2__Gammaproteobacteria;D_3__Xanthomonadales	1	0.317311	0.346451	1	0	1.77957e-05
L4	D_0__Bacteria;D_1__Tenericutes;D_2__Mollicutes;D_3__Entomoplasmatales	1	0.317311	0.346451	1	0	0.000107867
L4	D_0__Bacteria;D_1__Tenericutes;D_2__Mollicutes;D_3__Mycoplasmatales	1	0.317311	0.346451	1	0	6.76238e-05
L4	D_0__Bacteria;D_1__WPS-2;D_2__marine metagenome;D_3__marine metagenome	1	0.317311	0.346451	1	0	8.85362e-05
L4	D_0__Bacteria;D_1__Patescibacteria;D_2__Saccharimonadia;D_3__Saccharimonadales	0.721511	0.395649	0.42762	1	0.000480867	0.00204325
L4	D_0__Bacteria;D_1__Proteobacteria;D_2__Alphaproteobacteria;D_2__Alphaproteobacteria_unclassified	0.138593	0.709684	0.759362	1	9.1334e-05	7.09697e-05
L4	D_0__Bacteria;D_1__Acidobacteria;D_2__Blastocatellia (Subgroup 4);D_3__Pyrinomonadales	nan	nan	1	nan	0	0
L4	D_0__Bacteria;D_1__Chloroflexi;D_2__JG30-KF-CM66;D_3__uncultured bacterium	nan	nan	1	nan	0	0
L4	D_0__Bacteria;D_1__Firmicutes;D_2__Bacilli;D_2__Bacilli_unclassified	nan	nan	1	nan	0	0
L4	D_0__Bacteria;D_1__Proteobacteria;D_2__Alphaproteobacteria;D_3__Parvibaculales	nan	nan	1	nan	0	0
L4	D_0__Bacteria;D_1__Proteobacteria;D_2__Deltaproteobacteria;D_3__Bdellovibrionales	nan	nan	1	nan	0	0
L4	D_0__Bacteria;D_1__Proteobacteria;D_2__Deltaproteobacteria;D_3__Desulfobacterales	nan	nan	1	nan	0	0
L5	D_0__Bacteria;D_1__Actinobacteria;D_2__Actinobacteria;D_3__Actinomycetales;D_4__Actinomycetaceae	11.1754	0.000828873	0.0120779	0.16909	0	0.0290506
L5	D_0__Bacteria;D_1__Actinobacteria;D_2__Actinobacteria;D_3__Corynebacteriales;D_4__Corynebacteriaceae	11.1754	0.000828873	0.0120779	0.16909	0	0.0141475
L5	D_0__Bacteria;D_1__Bacteroidetes;D_2__Bacteroidia;D_3__Bacteroidales;D_4__Barnesiellaceae	11.1754	0.000828873	0.0120779	0.16909	0	0.000659481
L5	D_0__Bacteria;D_1__Bacteroidetes;D_2__Bacteroidia;D_3__Bacteroidales;D_4__Marinifilaceae	11.1754	0.000828873	0.0120779	0.16909	0	0.00539456
L5	D_0__Bacteria;D_1__Bacteroidetes;D_2__Bacteroidia;D_3__Bacteroidales;D_4__Porphyromonadaceae	11.1754	0.000828873	0.0120779	0.16909	0	0.00849694
L5	D_0__Bacteria;D_1__Firmicutes;D_2__Bacilli;D_3__Bacillales;D_4__Staphylococcaceae	11.1754	0.000828873	0.0120779	0.16909	0	0.0127889
L5	D_0__Bacteria;D_1__Firmicutes;D_2__Bacilli;D_3__Lactobacillales;D_4__Aerococcaceae	11.1754	0.000828873	0.0120779	0.16909	0	0.0052938
L5	D_0__Bacteria;D_1__Firmicutes;D_2__Clostridia;D_3__Clostridiales;D_4__Christensenellaceae	11.1754	0.000828873	0.0120779	0.16909	0	0.0023966
L5	D_0__Bacteria;D_1__Firmicutes;D_2__Clostridia;D_3__Clostridiales;D_4__Family XI	11.1754	0.000828873	0.0120779	0.16909	0	0.104069
L5	D_0__Bacteria;D_1__Firmicutes;D_2__Negativicutes;D_3__Selenomonadales;D_4__Veillonellaceae	11.1754	0.000828873	0.0120779	0.16909	0	0.0066567
L5	D_0__Bacteria;D_1__Proteobacteria;D_2__Alphaproteobacteria;D_3__Rhodobacterales;D_4__Rhodobacteraceae	11.1754	0.000828873	0.0120779	0.16909	0	0.00203148
L5	D_0__Bacteria;D_1__Proteobacteria;D_2__Deltaproteobacteria;D_3__Desulfovibrionales;D_4__Desulfovibrionaceae	11.1754	0.000828873	0.0120779	0.16909	0	0.00170575
L5	D_0__Bacteria;D_1__Proteobacteria;D_2__Gammaproteobacteria;D_3__Betaproteobacteriales;D_4__Burkholderiaceae	11.1754	0.000828873	0.0120779	0.16909	0	0.00697517
L5	D_0__Bacteria;D_1__Proteobacteria;D_2__Gammaproteobacteria;D_3__Pseudomonadales;D_4__Moraxellaceae	11.1754	0.000828873	0.0120779	0.16909	0	0.00288068
L5	D_0__Bacteria;D_1__Bacteroidetes;D_2__Bacteroidia;D_3__Bacteroidales;D_4__Bacteroidaceae	10.6167	0.00112073	0.0134487	0.228629	5.95735e-05	0.0517471
L5	D_0__Bacteria;D_1__Epsilonbacteraeota;D_2__Campylobacteria;D_3__Campylobacterales;D_4__Campylobacteraceae	10.6167	0.00112073	0.0134487	0.228629	1.99243e-05	0.00243638
L5	D_0__Bacteria;D_1__Verrucomicrobia;D_2__Verrucomicrobiae;D_3__Verrucomicrobiales;D_4__Akkermansiaceae	10.6167	0.00112073	0.0134487	0.228629	3.32071e-05	0.0132218
L5	D_0__Bacteria;D_1__Bacteroidetes;D_2__Bacteroidia;D_3__Bacteroidales;D_4__Prevotellaceae	10.2506	0.00136642	0.014671	0.27875	9.22602e-05	0.0476855
L5	D_0__Bacteria;D_1__Proteobacteria;D_2__Gammaproteobacteria;D_3__Enterobacteriales;D_4__Enterobacteriaceae	10.2506	0.00136642	0.014671	0.27875	9.67809e-05	0.0133565
L5	D_0__Bacteria;D_1__Firmicutes;D_2__Clostridia;D_3__Clostridiales;D_4__Peptostreptococcaceae	9.8	0.00174512	0.0163359	0.356004	0.042499	0.00269004
L5	D_0__Bacteria;D_1__Actinobacteria;D_2__Actinobacteria;D_3__Bifidobacteriales;D_4__Bifidobacteriaceae	9.01633	0.00267579	0.0163359	0.54586	0.0480784	0.0144275
L5	D_0__Bacteria;D_1__Bacteroidetes;D_2__Bacteroidia;D_3__Bacteroidales;D_4__Muribaculaceae	9.01633	0.00267579	0.0163359	0.54586	0.527212	0.136276
L5	D_0__Bacteria;D_1__Firmicutes;D_2__Bacilli;D_3__Lactobacillales;D_4__Lactobacillaceae	9.01633	0.00267579	0.0163359	0.54586	0.012321	0.0807253
L5	D_0__Bacteria;D_1__Actinobacteria;D_2__Actinobacteria;D_3__Micrococcales;D_4__Micrococcaceae	8.83019	0.00296288	0.0163359	0.604427	0	0.00101069
L5	D_0__Bacteria;D_1__Actinobacteria;D_2__Coriobacteriia;D_3__Coriobacteriales;D_4__Coriobacteriaceae	8.83019	0.00296288	0.0163359	0.604427	0	0.000987106
L5	D_0__Bacteria;D_1__Bacteroidetes;D_2__Bacteroidia;D_3__Bacteroidales;D_4__Tannerellaceae	8.83019	0.00296288	0.0163359	0.604427	0	0.00273783
L5	D_0__Bacteria;D_1__Cyanobacteria;D_2__Melainabacteria;D_3__Gastranaerophilales;D_4__uncultured bacterium	8.83019	0.00296288	0.0163359	0.604427	0	0.000325117
L5	D_0__Bacteria;D_1__Cyanobacteria;D_2__Oxyphotobacteria;D_3__Chloroplast;D_3__Chloroplast_unclassified	8.83019	0.00296288	0.0163359	0.604427	0	0.00121673
L5	D_0__Bacteria;D_1__Cyanobacteria;D_2__Oxyphotobacteria;D_3__Synechococcales;D_4__Cyanobiaceae	8.83019	0.00296288	0.0163359	0.604427	0	0.00349165
L5	D_0__Bacteria;D_1__Firmicutes;D_2__Negativicutes;D_3__Selenomonadales;D_4__Acidaminococcaceae	8.83019	0.00296288	0.0163359	0.604427	0	0.0032426
L5	D_0__Bacteria;D_1__Proteobacteria;D_1__Proteobacteria_unclassified;D_1__Proteobacteria_unclassified;D_1__Proteobacteria_unclassified	8.83019	0.00296288	0.0163359	0.604427	0	0.00292986
L5	D_0__Bacteria;D_1__Proteobacteria;D_2__Alphaproteobacteria;D_3__Rhodospirillales;D_4__uncultured	8.83019	0.00296288	0.0163359	0.604427	0	0.0010556
L5	D_0__Bacteria;D_1__Proteobacteria;D_2__Deltaproteobacteria;D_3__Bradymonadales;D_4__uncultured rumen bacterium	8.83019	0.00296288	0.0163359	0.604427	0	0.000361136
L5	D_0__Bacteria;D_1__Proteobacteria;D_2__Gammaproteobacteria;D_3__Cellvibrionales;D_4__Halieaceae	8.83019	0.00296288	0.0163359	0.604427	0	0.000289502
L5	D_0__Bacteria;D_1__Proteobacteria;D_2__Gammaproteobacteria;D_3__Oceanospirillales;D_4__Saccharospirillaceae	8.83019	0.00296288	0.0163359	0.604427	0	0.000569646
L5	D_0__Bacteria;D_1__Proteobacteria;D_2__Gammaproteobacteria;D_3__Pseudomonadales;D_4__Pseudomonadaceae	8.83019	0.00296288	0.0163359	0.604427	0	0.0056961
L5	D_0__Bacteria;D_1__Spirochaetes;D_2__Spirochaetia;D_3__Spirochaetales;D_4__Spirochaetaceae	8.83019	0.00296288	0.0163359	0.604427	0	0.00758009
L5	D_0__Bacteria;D_1__Tenericutes;D_2__Mollicutes;D_3__Mollicutes RF39;D_4__uncultured bacterium	7.71653	0.00547174	0.0293746	1	0.000283585	0.00310522
L5	D_0__Bacteria;D_1__Firmicutes;D_2__Clostridia;D_3__Clostridiales;D_4__Lachnospiraceae	7.54694	0.00601121	0.0314433	1	0.0529137	0.153995
L5	D_0__Bacteria;D_0__Bacteria_unclassified;D_0__Bacteria_unclassified;D_0__Bacteria_unclassified;D_0__Bacteria_unclassified	7.07483	0.00781742	0.0359418	1	0.000389958	0.00840252
L5	D_0__Bacteria;D_1__Firmicutes;D_2__Clostridia;D_3__Clostridiales;D_4__Family XIII	7.07483	0.00781742	0.0359418	1	7.94363e-05	0.00103726
L5	D_0__Archaea;D_1__Euryarchaeota;D_2__Methanobacteria;D_3__Methanobacteriales;D_4__Methanobacteriaceae	6.79104	0.00916163	0.0359418	1	0	0.000538108
L5	D_0__Bacteria;D_1__Actinobacteria;D_2__Actinobacteria;D_3__Propionibacteriales;D_4__Propionibacteriaceae	6.79104	0.00916163	0.0359418	1	0	0.00070266
L5	D_0__Bacteria;D_1__Actinobacteria;D_2__Coriobacteriia;D_3__Coriobacteriales;D_4__Atopobiaceae	6.79104	0.00916163	0.0359418	1	0	0.000986722
L5	D_0__Bacteria;D_1__Bacteroidetes;D_2__Bacteroidia;D_3__Bacteroidales;D_3__Bacteroidales_unclassified	6.79104	0.00916163	0.0359418	1	0	0.000433545
L5	D_0__Bacteria;D_1__Chlamydiae;D_2__Chlamydiae;D_3__Chlamydiales;D_4__Chlamydiaceae	6.79104	0.00916163	0.0359418	1	0	0.00157293
L5	D_0__Bacteria;D_1__Deferribacteres;D_2__Deferribacteres;D_3__Deferribacterales;D_4__Deferribacteraceae	6.79104	0.00916163	0.0359418	1	0	0.000586277
L5	D_0__Bacteria;D_1__Epsilonbacteraeota;D_2__Campylobacteria;D_3__Campylobacterales;D_4__Helicobacteraceae	6.79104	0.00916163	0.0359418	1	0	0.00111831
L5	D_0__Bacteria;D_1__Firmicutes;D_2__Bacilli;D_3__Bacillales;D_4__Planococcaceae	6.79104	0.00916163	0.0359418	1	0	0.00100244
L5	D_0__Bacteria;D_1__Firmicutes;D_2__Bacilli;D_3__Lactobacillales;D_4__Enterococcaceae	6.79104	0.00916163	0.0359418	1	0	0.00133308
L5	D_0__Bacteria;D_1__Proteobacteria;D_2__Gammaproteobacteria;D_3__Oceanospirillales;D_4__Endozoicomonadaceae	6.79104	0.00916163	0.0359418	1	0	0.00348158
L5	D_0__Bacteria;D_1__Proteobacteria;D_2__Gammaproteobacteria;D_3__Pasteurellales;D_4__Pasteurellaceae	6.79104	0.00916163	0.0359418	1	0	0.000858504
L5	D_0__Bacteria;D_1__Firmicutes;D_2__Erysipelotrichia;D_3__Erysipelotrichales;D_4__Erysipelotrichaceae	6.20816	0.0127163	0.0489456	1	0.25124	0.0930327
L5	D_0__Bacteria;D_1__Tenericutes;D_2__Mollicutes;D_3__Mollicutes RF39;D_3__Mollicutes_RF39_unclassified	5.84466	0.0156244	0.0590254	1	0.00141392	0.000232414
L5	D_0__Bacteria;D_1__Firmicutes;D_2__Clostridia;D_3__Clostridiales;D_4__Ruminococcaceae	5.58776	0.0180865	0.0670843	1	0.0320453	0.0666036
L5	D_0__Bacteria;D_1__Bacteroidetes;D_2__Bacteroidia;D_3__Flavobacteriales;D_4__Flavobacteriaceae	5.45129	0.0195539	0.071232	1	1.13936e-05	0.000600174
L5	D_0__Bacteria;D_1__Actinobacteria;D_2__Actinobacteria;D_3__Micrococcales;D_4__Brevibacteriaceae	5.02069	0.0250462	0.0771769	1	0	0.000310123
L5	D_0__Bacteria;D_1__Bacteroidetes;D_2__Bacteroidia;D_3__Flavobacteriales;D_4__Weeksellaceae	5.02069	0.0250462	0.0771769	1	0	0.00155507
L5	D_0__Bacteria;D_1__Cyanobacteria;D_2__Melainabacteria;D_3__Gastranaerophilales;D_4__Clostridium sp. K4410.MGS-306	5.02069	0.0250462	0.0771769	1	0	0.000318011
L5	D_0__Bacteria;D_1__Firmicutes;D_2__Bacilli;D_3__Lactobacillales;D_4__Leuconostocaceae	5.02069	0.0250462	0.0771769	1	0	0.00020167
L5	D_0__Bacteria;D_1__Kiritimatiellaeota;D_2__Kiritimatiellae;D_3__WCHB1-41;D_4__metagenome	5.02069	0.0250462	0.0771769	1	0	0.000304907
L5	D_0__Bacteria;D_1__Kiritimatiellaeota;D_2__Kiritimatiellae;D_3__WCHB1-41;D_4__uncultured rumen bacterium	5.02069	0.0250462	0.0771769	1	0	0.000204362
L5	D_0__Bacteria;D_1__Proteobacteria;D_2__Alphaproteobacteria;D_3__Puniceispirillales;D_4__SAR116 clade	5.02069	0.0250462	0.0771769	1	0	0.000231145
L5	D_0__Bacteria;D_1__Proteobacteria;D_2__Alphaproteobacteria;D_3__Sphingomonadales;D_4__Sphingomonadaceae	5.02069	0.0250462	0.0771769	1	0	0.00034731
L5	D_0__Bacteria;D_1__Proteobacteria;D_2__Gammaproteobacteria;D_3__Oceanospirillales;D_4__Oleiphilaceae	5.02069	0.0250462	0.0771769	1	0	0.00023394
L5	D_0__Bacteria;D_1__WPS-2;D_2__uncultured rumen bacterium;D_3__uncultured rumen bacterium;D_4__uncultured rumen bacterium	5.02069	0.0250462	0.0771769	1	0	0.00029668
L5	D_0__Bacteria;D_1__Firmicutes;D_2__Bacilli;D_3__Lactobacillales;D_4__Streptococcaceae	5	0.0253473	0.0771769	1	0.00271721	0.0096086
L5	D_0__Bacteria;D_1__Bacteroidetes;D_2__Bacteroidia;D_3__Bacteroidales;D_4__Rikenellaceae	3.92245	0.0476454	0.140865	1	0.00699331	0.0161089
L5	D_0__Bacteria;D_1__Firmicutes;D_2__Clostridia;D_3__Clostridiales;D_4__Peptococcaceae	3.92245	0.0476454	0.140865	1	0.000420771	0.00111142
L5	D_0__Bacteria;D_1__Actinobacteria;D_2__Acidimicrobiia;D_3__Actinomarinales;D_4__Actinomarinaceae	3.48511	0.0619234	0.152197	1	0	0.000220811
L5	D_0__Bacteria;D_1__Bacteroidetes;D_2__Bacteroidia;D_3__Bacteroidales;D_4__Bacteroidales RF16 group	3.48511	0.0619234	0.152197	1	0	0.000189527
L5	D_0__Bacteria;D_1__Cyanobacteria;D_2__Oxyphotobacteria;D_3__Chloroplast;D_4__Rhodomonas salina	3.48511	0.0619234	0.152197	1	0	0.000213128
L5	D_0__Bacteria;D_1__Epsilonbacteraeota;D_2__Campylobacteria;D_3__Campylobacterales;D_4__Arcobacteraceae	3.48511	0.0619234	0.152197	1	0	0.000158601
L5	D_0__Bacteria;D_1__Fusobacteria;D_2__Fusobacteriia;D_3__Fusobacteriales;D_4__Fusobacteriaceae	3.48511	0.0619234	0.152197	1	0	0.000198703
L5	D_0__Bacteria;D_1__Proteobacteria;D_2__Alphaproteobacteria;D_3__Acetobacterales;D_4__Acetobacteraceae	3.48511	0.0619234	0.152197	1	0	0.00147004
L5	D_0__Bacteria;D_1__Proteobacteria;D_2__Alphaproteobacteria;D_3__Rhizobiales;D_4__Rhizobiaceae	3.48511	0.0619234	0.152197	1	0	0.00137618
L5	D_0__Bacteria;D_1__Proteobacteria;D_2__Alphaproteobacteria;D_3__Rickettsiales;D_4__Mitochondria	3.48511	0.0619234	0.152197	1	0	0.000201377
L5	D_0__Bacteria;D_1__Proteobacteria;D_2__Alphaproteobacteria;D_3__SAR11 clade;D_4__Clade I	3.48511	0.0619234	0.152197	1	0	0.000143081
L5	D_0__Bacteria;D_1__Proteobacteria;D_2__Gammaproteobacteria;D_3__Aeromonadales;D_4__Aeromonadaceae	3.48511	0.0619234	0.152197	1	0	0.000163006
L5	D_0__Bacteria;D_1__Proteobacteria;D_2__Gammaproteobacteria;D_3__Aeromonadales;D_4__Succinivibrionaceae	3.48511	0.0619234	0.152197	1	0	0.000156621
L5	D_0__Bacteria;D_1__Proteobacteria;D_2__Gammaproteobacteria;D_3__Alteromonadales;D_4__Alteromonadaceae	3.48511	0.0619234	0.152197	1	0	0.000254204
L5	D_0__Bacteria;D_1__Proteobacteria;D_2__Gammaproteobacteria;D_3__Betaproteobacteriales;D_4__Neisseriaceae	3.48511	0.0619234	0.152197	1	0	0.000435481
L5	D_0__Bacteria;D_1__Tenericutes;D_2__Mollicutes;D_3__Anaeroplasmatales;D_4__Anaeroplasmataceae	3.48511	0.0619234	0.152197	1	0	0.000982802
L5	D_0__Bacteria;D_1__Firmicutes;D_2__Clostridia;D_3__Clostridiales;D_3__Clostridiales_unclassified	2.93262	0.0868064	0.210815	1	1.13936e-05	0.00014126
L5	D_0__Archaea;D_1__Euryarchaeota;D_2__Thermoplasmata;D_3__Methanomassiliicoccales;D_4__Methanomethylophilaceae	2.15385	0.142213	0.254487	1	0	0.000147677
L5	D_0__Bacteria;D_1__Acidobacteria;D_2__Blastocatellia (Subgroup 4);D_3__Blastocatellales;D_4__Blastocatellaceae	2.15385	0.142213	0.254487	1	0	2.11573e-05
L5	D_0__Bacteria;D_1__Actinobacteria;D_2__Actinobacteria;D_3__Micrococcales;D_4__Dermabacteraceae	2.15385	0.142213	0.254487	1	0	4.07092e-05
L5	D_0__Bacteria;D_1__Actinobacteria;D_2__Actinobacteria;D_3__Micrococcales;D_4__Microbacteriaceae	2.15385	0.142213	0.254487	1	0	5.82911e-05
L5	D_0__Bacteria;D_1__Actinobacteria;D_2__Coriobacteriia;D_3__Coriobacteriales;D_4__uncultured	2.15385	0.142213	0.254487	1	0	6.1262e-05
L5	D_0__Bacteria;D_1__Bacteroidetes;D_2__Bacteroidia;D_3__Bacteroidales;D_4__uncultured	2.15385	0.142213	0.254487	1	0	8.24883e-05
L5	D_0__Bacteria;D_1__Bacteroidetes;D_2__Bacteroidia;D_3__Sphingobacteriales;D_4__Sphingobacteriaceae	2.15385	0.142213	0.254487	1	0	9.85032e-05
L5	D_0__Bacteria;D_1__Cyanobacteria;D_2__Oxyphotobacteria;D_3__Chloroplast;D_4__Aureoumbra lagunensis	2.15385	0.142213	0.254487	1	0	0.000196322
L5	D_0__Bacteria;D_1__Cyanobacteria;D_2__Oxyphotobacteria;D_3__Chloroplast;D_4__Cercis gigantea	2.15385	0.142213	0.254487	1	0	0.00140348
L5	D_0__Bacteria;D_1__Cyanobacteria;D_2__Oxyphotobacteria;D_3__Chloroplast;D_4__Melosira varians	2.15385	0.142213	0.254487	1	0	0.000109024
L5	D_0__Bacteria;D_1__Elusimicrobia;D_2__Elusimicrobia;D_3__Elusimicrobiales;D_4__Elusimicrobiaceae	2.15385	0.142213	0.254487	1	0	0.000100749
L5	D_0__Bacteria;D_1__Fibrobacteres;D_2__Fibrobacteria;D_3__Fibrobacterales;D_4__Fibrobacteraceae	2.15385	0.142213	0.254487	1	0	0.00030211
L5	D_0__Bacteria;D_1__Firmicutes;D_2__Bacilli;D_3__Bacillales;D_4__Bacillaceae	2.15385	0.142213	0.254487	1	0	0.0040307
L5	D_0__Bacteria;D_1__Firmicutes;D_2__Bacilli;D_3__Lactobacillales;D_4__Carnobacteriaceae	2.15385	0.142213	0.254487	1	0	0.000127927
L5	D_0__Bacteria;D_1__Lentisphaerae;D_2__Lentisphaeria;D_3__Victivallales;D_4__vadinBE97	2.15385	0.142213	0.254487	1	0	0.000144061
L5	D_0__Bacteria;D_1__Proteobacteria;D_2__Alphaproteobacteria;D_3__SAR11 clade;D_4__Clade II	2.15385	0.142213	0.254487	1	0	0.000164909
L5	D_0__Bacteria;D_1__Proteobacteria;D_2__Gammaproteobacteria;D_3__Alteromonadales;D_4__Pseudoalteromonadaceae	2.15385	0.142213	0.254487	1	0	5.04559e-05
L5	D_0__Bacteria;D_1__Proteobacteria;D_2__Gammaproteobacteria;D_3__Ectothiorhodospirales;D_4__Ectothiorhodospiraceae	2.15385	0.142213	0.254487	1	0	0.000250419
L5	D_0__Bacteria;D_1__Proteobacteria;D_2__Gammaproteobacteria;D_3__KI89A clade;D_4__uncultured marine bacterium	2.15385	0.142213	0.254487	1	0	0.000149607
L5	D_0__Bacteria;D_1__Proteobacteria;D_2__Gammaproteobacteria;D_3__SAR86 clade;D_4__marine metagenome	2.15385	0.142213	0.254487	1	0	0.0001506
L5	D_0__Bacteria;D_1__Proteobacteria;D_2__Gammaproteobacteria;D_3__SAR86 clade;D_4__uncultured bacterium	2.15385	0.142213	0.254487	1	0	0.000239276
L5	D_0__Bacteria;D_1__Proteobacteria;D_2__Gammaproteobacteria;D_3__SAR86 clade;D_4__uncultured marine bacterium	2.15385	0.142213	0.254487	1	0	0.000220426
L5	D_0__Bacteria;D_1__Proteobacteria;D_2__Gammaproteobacteria;D_3__Vibrionales;D_4__Vibrionaceae	2.15385	0.142213	0.254487	1	0	0.000173538
L5	D_0__Bacteria;D_1__Synergistetes;D_2__Synergistia;D_3__Synergistales;D_4__Synergistaceae	2.15385	0.142213	0.254487	1	0	0.000127059
L5	D_0__Bacteria;D_1__Tenericutes;D_2__Mollicutes;D_3__Mollicutes RF39;D_4__metagenome	2.15385	0.142213	0.254487	1	0	7.41369e-05
L5	D_0__Bacteria;D_1__Tenericutes;D_2__Mollicutes;D_3__Mollicutes RF39;D_4__uncultured Firmicutes bacterium	2.15385	0.142213	0.254487	1	0	0.000101276
L5	D_0__Bacteria;D_1__Tenericutes;D_2__Mollicutes;D_3__Mollicutes RF39;D_4__uncultured Lachnospiraceae bacterium	2.15385	0.142213	0.254487	1	0	0.00027393
L5	D_0__Bacteria;D_1__Verrucomicrobia;D_2__Verrucomicrobiae;D_3__Opitutales;D_3__Opitutales_unclassified	2.15385	0.142213	0.254487	1	0	0.000128617
L5	D_0__Bacteria;D_1__Verrucomicrobia;D_2__Verrucomicrobiae;D_3__Opitutales;D_4__Puniceicoccaceae	2.15385	0.142213	0.254487	1	0	9.47614e-05
L5	Unknown;Other;Other;Other;Other	2.15385	0.142213	0.254487	1	5.47397e-05	0
L5	D_0__Archaea;D_1__Euryarchaeota;D_2__Thermoplasmata;D_3__Marine Group II;D_4__marine metagenome	1	0.317311	0.342494	1	0	5.23168e-05
L5	D_0__Archaea;D_1__Euryarchaeota;D_2__Thermoplasmata;D_3__Marine Group II;D_4__metagenome	1	0.317311	0.342494	1	0	1.77957e-05
L5	D_0__Archaea;D_1__Nanoarchaeaeota;D_2__Woesearchaeia;D_3__uncultured archaeon;D_4__uncultured archaeon	1	0.317311	0.342494	1	0	3.91506e-05
L5	D_0__Archaea;D_1__Thaumarchaeota;D_2__Nitrososphaeria;D_3__Nitrosopumilales;D_4__Nitrosopumilaceae	1	0.317311	0.342494	1	0	8.18303e-05
L5	D_0__Bacteria;D_1__Acidobacteria;D_2__Acidobacteriia;D_3__Solibacterales;D_4__Solibacteraceae (Subgroup 3)	1	0.317311	0.342494	1	0	2.60369e-05
L5	D_0__Bacteria;D_1__Acidobacteria;D_2__Blastocatellia (Subgroup 4);D_2__Blastocatellia_(Subgroup_4)_unclassified;D_2__Blastocatellia_(Subgroup_4)_unclassified	1	0.317311	0.342494	1	0	3.71956e-05
L5	D_0__Bacteria;D_1__Acidobacteria;D_2__Subgroup 6;D_2__Subgroup_6_unclassified;D_2__Subgroup_6_unclassified	1	0.317311	0.342494	1	0	2.81706e-05
L5	D_0__Bacteria;D_1__Actinobacteria;D_2__Actinobacteria;D_3__Micrococcales;D_4__Intrasporangiaceae	1	0.317311	0.342494	1	0	5.57934e-05
L5	D_0__Bacteria;D_1__Actinobacteria;D_2__Actinobacteria;D_3__Propionibacteriales;D_4__Nocardioidaceae	1	0.317311	0.342494	1	0	5.69464e-05
L5	D_0__Bacteria;D_1__Actinobacteria;D_2__Coriobacteriia;D_3__Coriobacteriales;D_4__Coriobacteriales Incertae Sedis	1	0.317311	0.342494	1	0	4.09152e-05
L5	D_0__Bacteria;D_1__Actinobacteria;D_2__Thermoleophilia;D_3__Gaiellales;D_4__Gaiellaceae	1	0.317311	0.342494	1	0	2.41462e-05
L5	D_0__Bacteria;D_1__Actinobacteria;D_2__Thermoleophilia;D_3__Gaiellales;D_4__uncultured	1	0.317311	0.342494	1	0	1.20274e-05
L5	D_0__Bacteria;D_1__Actinobacteria;D_2__Thermoleophilia;D_3__Solirubrobacterales;D_4__Solirubrobacteraceae	1	0.317311	0.342494	1	0	2.13549e-05
L5	D_0__Bacteria;D_1__Bacteroidetes;D_2__Bacteroidia;D_3__Bacteroidales;D_4__p-2534-18B5 gut group	1	0.317311	0.342494	1	0	0.000136829
L5	D_0__Bacteria;D_1__Bacteroidetes;D_2__Bacteroidia;D_3__Cytophagales;D_4__Cyclobacteriaceae	1	0.317311	0.342494	1	0	2.84732e-05
L5	D_0__Bacteria;D_1__Bacteroidetes;D_2__Bacteroidia;D_3__Flavobacteriales;D_4__Cryomorphaceae	1	0.317311	0.342494	1	0	6.05055e-05
L5	D_0__Bacteria;D_1__Bacteroidetes;D_2__Bacteroidia;D_3__Flavobacteriales;D_4__NS9 marine group	1	0.317311	0.342494	1	0	1.20274e-05
L5	D_0__Bacteria;D_1__Bacteroidetes;D_2__Bacteroidia;D_3__Sphingobacteriales;D_4__env.OPS 17	1	0.317311	0.342494	1	0	6.32325e-05
L5	D_0__Bacteria;D_1__Chloroflexi;D_2__Chloroflexia;D_3__Chloroflexales;D_4__Chloroflexaceae	1	0.317311	0.342494	1	0	3.99945e-05
L5	D_0__Bacteria;D_1__Chloroflexi;D_2__Chloroflexia;D_3__Chloroflexales;D_4__Roseiflexaceae	1	0.317311	0.342494	1	0	2.4914e-05
L5	D_0__Bacteria;D_1__Chloroflexi;D_2__Chloroflexia;D_3__Thermomicrobiales;D_4__JG30-KF-CM45	1	0.317311	0.342494	1	0	3.20323e-05
L5	D_0__Bacteria;D_1__Chloroflexi;D_2__Dehalococcoidia;D_3__S085;D_4__metagenome	1	0.317311	0.342494	1	0	0.000120731
L5	D_0__Bacteria;D_1__Cyanobacteria;D_2__Melainabacteria;D_3__Gastranaerophilales;D_3__Gastranaerophilales_unclassified	1	0.317311	0.342494	1	0	6.40647e-05
L5	D_0__Bacteria;D_1__Cyanobacteria;D_2__Oxyphotobacteria;D_3__Chloroplast;D_4__Ammopiptanthus mongolicus	1	0.317311	0.342494	1	0	0.000490973
L5	D_0__Bacteria;D_1__Cyanobacteria;D_2__Oxyphotobacteria;D_3__Chloroplast;D_4__unidentified marine eubacterium	1	0.317311	0.342494	1	0	8.84455e-05
L5	D_0__Bacteria;D_1__Cyanobacteria;D_2__Oxyphotobacteria;D_3__Nostocales;D_4__Nostocaceae	1	0.317311	0.342494	1	0	2.97565e-05
L5	D_0__Bacteria;D_1__Cyanobacteria;D_2__Oxyphotobacteria;D_3__Oxyphotobacteria Incertae Sedis;D_4__Unknown Family	1	0.317311	0.342494	1	0	2.60369e-05
L5	D_0__Bacteria;D_1__Deinococcus-Thermus;D_2__Deinococci;D_3__Deinococcales;D_4__Deinococcaceae	1	0.317311	0.342494	1	0	2.21114e-05
L5	D_0__Bacteria;D_1__Deinococcus-Thermus;D_2__Deinococci;D_3__Thermales;D_4__Thermaceae	1	0.317311	0.342494	1	0	0.000178539
L5	D_0__Bacteria;D_1__Firmicutes;D_1__Firmicutes_unclassified;D_1__Firmicutes_unclassified;D_1__Firmicutes_unclassified	1	0.317311	0.342494	1	0	1.77957e-05
L5	D_0__Bacteria;D_1__Firmicutes;D_2__Bacilli;D_3__Bacillales;D_4__Alicyclobacillaceae	1	0.317311	0.342494	1	0	1.20731e-05
L5	D_0__Bacteria;D_1__Firmicutes;D_2__Bacilli;D_3__Bacillales;D_4__Family XI	1	0.317311	0.342494	1	0	7.43912e-05
L5	D_0__Bacteria;D_1__Firmicutes;D_2__Bacilli;D_3__Lactobacillales;D_4__uncultured	1	0.317311	0.342494	1	0	5.20738e-05
L5	D_0__Bacteria;D_1__Firmicutes;D_2__Clostridia;D_3__Clostridiales;D_4__Defluviitaleaceae	1	0.317311	0.342494	1	0	1.35658e-05
L5	D_0__Bacteria;D_1__Firmicutes;D_2__Clostridia;D_3__Clostridiales;D_4__Eubacteriaceae	1	0.317311	0.342494	1	0	2.33301e-05
L5	D_0__Bacteria;D_1__Fusobacteria;D_2__Fusobacteriia;D_3__Fusobacteriales;D_4__Leptotrichiaceae	1	0.317311	0.342494	1	0	9.67086e-05
L5	D_0__Bacteria;D_1__Gemmatimonadetes;D_2__Gemmatimonadetes;D_3__Gemmatimonadales;D_4__Gemmatimonadaceae	1	0.317311	0.342494	1	0	3.33288e-05
L5	D_0__Bacteria;D_1__Hydrogenedentes;D_2__Hydrogenedentia;D_3__Hydrogenedentiales;D_4__Hydrogenedensaceae	1	0.317311	0.342494	1	0	7.1183e-06
L5	D_0__Bacteria;D_1__Kiritimatiellaeota;D_2__Kiritimatiellae;D_3__WCHB1-41;D_3__WCHB1-41_unclassified	1	0.317311	0.342494	1	0	7.64631e-05
L5	D_0__Bacteria;D_1__Kiritimatiellaeota;D_2__Kiritimatiellae;D_3__WCHB1-41;D_4__uncultured bacterium	1	0.317311	0.342494	1	0	1.80878e-05
L5	D_0__Bacteria;D_1__Marinimicrobia (SAR406 clade);D_2__uncultured marine bacterium;D_3__uncultured marine bacterium;D_4__uncultured marine bacterium	1	0.317311	0.342494	1	0	3.53782e-05
L5	D_0__Bacteria;D_1__Nitrospirae;D_2__Nitrospira;D_3__Nitrospirales;D_4__Nitrospiraceae	1	0.317311	0.342494	1	0	2.21114e-05
L5	D_0__Bacteria;D_1__Planctomycetes;D_2__OM190;D_3__uncultured Planctomycetaceae bacterium;D_4__uncultured Planctomycetaceae bacterium	1	0.317311	0.342494	1	0	2.13549e-05
L5	D_0__Bacteria;D_1__Planctomycetes;D_2__Planctomycetacia;D_3__Pirellulales;D_4__Pirellulaceae	1	0.317311	0.342494	1	0	0.000104634
L5	D_0__Bacteria;D_1__Proteobacteria;D_2__Alphaproteobacteria;D_3__Caulobacterales;D_4__Caulobacteraceae	1	0.317311	0.342494	1	0	2.60369e-05
L5	D_0__Bacteria;D_1__Proteobacteria;D_2__Alphaproteobacteria;D_3__Caulobacterales;D_4__Hyphomonadaceae	1	0.317311	0.342494	1	0	2.81706e-05
L5	D_0__Bacteria;D_1__Proteobacteria;D_2__Alphaproteobacteria;D_3__Rhizobiales;D_4__Beijerinckiaceae	1	0.317311	0.342494	1	0	0.000181313
L5	D_0__Bacteria;D_1__Proteobacteria;D_2__Alphaproteobacteria;D_3__Rhizobiales;D_4__Devosiaceae	1	0.317311	0.342494	1	0	2.33301e-05
L5	D_0__Bacteria;D_1__Proteobacteria;D_2__Alphaproteobacteria;D_3__Rhodospirillales;D_3__Rhodospirillales_unclassified	1	0.317311	0.342494	1	0	0.000100609
L5	D_0__Bacteria;D_1__Proteobacteria;D_2__Alphaproteobacteria;D_3__Rhodospirillales;D_4__AEGEAN-169 marine group	1	0.317311	0.342494	1	0	5.33872e-05
L5	D_0__Bacteria;D_1__Proteobacteria;D_2__Alphaproteobacteria;D_3__Rhodospirillales;D_4__Rhodopirillaceae	1	0.317311	0.342494	1	0	5.23168e-05
L5	D_0__Bacteria;D_1__Proteobacteria;D_2__Alphaproteobacteria;D_3__Rickettsiales;D_4__Anaplasmataceae	1	0.317311	0.342494	1	0	0.000100428
L5	D_0__Bacteria;D_1__Proteobacteria;D_2__Alphaproteobacteria;D_3__Rickettsiales;D_4__Rickettsiaceae	1	0.317311	0.342494	1	0	5.57934e-05
L5	D_0__Bacteria;D_1__Proteobacteria;D_2__Alphaproteobacteria;D_3__SAR11 clade;D_4__Clade IV	1	0.317311	0.342494	1	0	3.98005e-05
L5	D_0__Bacteria;D_1__Proteobacteria;D_2__Deltaproteobacteria;D_3__Oligoflexales;D_4__0319-6G20	1	0.317311	0.342494	1	8.73904e-06	0
L5	D_0__Bacteria;D_1__Proteobacteria;D_2__Deltaproteobacteria;D_3__SAR324 clade(Marine group B);D_4__uncultured SAR324 cluster bacterium	1	0.317311	0.342494	1	0	7.96009e-05
L5	D_0__Bacteria;D_1__Proteobacteria;D_2__Deltaproteobacteria;D_3__Syntrophobacterales;D_4__Syntrophaceae	1	0.317311	0.342494	1	0	0.000108527
L5	D_0__Bacteria;D_1__Proteobacteria;D_2__Gammaproteobacteria;D_2__Gammaproteobacteria_unclassified;D_2__Gammaproteobacteria_unclassified	1	0.317311	0.342494	1	0	7.6873e-05
L5	D_0__Bacteria;D_1__Proteobacteria;D_2__Gammaproteobacteria;D_3__Betaproteobacteriales;D_4__Rhodocyclaceae	1	0.317311	0.342494	1	0	2.65336e-05
L5	D_0__Bacteria;D_1__Proteobacteria;D_2__Gammaproteobacteria;D_3__Chromatiales;D_4__Sedimenticolaceae	1	0.317311	0.342494	1	0	5.87852e-05
L5	D_0__Bacteria;D_1__Proteobacteria;D_2__Gammaproteobacteria;D_3__Diplorickettsiales;D_4__Diplorickettsiaceae	1	0.317311	0.342494	1	0	4.02437e-05
L5	D_0__Bacteria;D_1__Proteobacteria;D_2__Gammaproteobacteria;D_3__Gammaproteobacteria Incertae Sedis;D_4__Unknown Family	1	0.317311	0.342494	1	0	1.11587e-05
L5	D_0__Bacteria;D_1__Proteobacteria;D_2__Gammaproteobacteria;D_3__Oceanospirillales;D_4__Litoricolaceae	1	0.317311	0.342494	1	0	5.63412e-05
L5	D_0__Bacteria;D_1__Proteobacteria;D_2__Gammaproteobacteria;D_3__Orbales;D_4__Orbaceae	1	0.317311	0.342494	1	0	0.000163661
L5	D_0__Bacteria;D_1__Proteobacteria;D_2__Gammaproteobacteria;D_3__SAR86 clade;D_3__SAR86_clade_unclassified	1	0.317311	0.342494	1	0	3.99945e-05
L5	D_0__Bacteria;D_1__Proteobacteria;D_2__Gammaproteobacteria;D_3__SAR86 clade;D_4__uncultured SAR86 cluster bacterium	1	0.317311	0.342494	1	0	4.52194e-05
L5	D_0__Bacteria;D_1__Proteobacteria;D_2__Gammaproteobacteria;D_3__Xanthomonadales;D_4__Xanthomonadaceae	1	0.317311	0.342494	1	0	1.77957e-05
L5	D_0__Bacteria;D_1__Tenericutes;D_2__Mollicutes;D_3__Entomoplasmatales;D_4__Entomoplasmatales Incertae Sedis	1	0.317311	0.342494	1	0	0.000107867
L5	D_0__Bacteria;D_1__Tenericutes;D_2__Mollicutes;D_3__Izimaplasmatales;D_4__gut metagenome	1	0.317311	0.342494	1	0	3.33288e-05
L5	D_0__Bacteria;D_1__Tenericutes;D_2__Mollicutes;D_3__Izimaplasmatales;D_4__uncultured bacterium	1	0.317311	0.342494	1	0	6.33072e-05
L5	D_0__Bacteria;D_1__Tenericutes;D_2__Mollicutes;D_3__Izimaplasmatales;D_4__uncultured organism	1	0.317311	0.342494	1	0	2.6663e-05
L5	D_0__Bacteria;D_1__Tenericutes;D_2__Mollicutes;D_3__Mollicutes RF39;D_4__gut metagenome	1	0.317311	0.342494	1	0	2.6663e-05
L5	D_0__Bacteria;D_1__Tenericutes;D_2__Mollicutes;D_3__Mollicutes RF39;D_4__uncultured rumen bacterium	1	0.317311	0.342494	1	0	5.99918e-05
L5	D_0__Bacteria;D_1__Tenericutes;D_2__Mollicutes;D_3__Mycoplasmatales;D_4__Mycoplasmataceae	1	0.317311	0.342494	1	0	6.76238e-05
L5	D_0__Bacteria;D_1__WPS-2;D_2__marine metagenome;D_3__marine metagenome;D_4__marine metagenome	1	0.317311	0.342494	1	0	8.85362e-05
L5	D_0__Bacteria;D_1__Patescibacteria;D_2__Saccharimonadia;D_3__Saccharimonadales;D_4__Saccharimonadaceae	0.721511	0.395649	0.424802	1	0.000480867	0.00204325
L5	D_0__Bacteria;D_1__Firmicutes;D_2__Clostridia;D_3__Clostridiales;D_4__Clostridiaceae 1	0.689796	0.406234	0.433883	1	0.0124973	0.00462317
L5	D_0__Bacteria;D_1__Proteobacteria;D_2__Alphaproteobacteria;D_2__Alphaproteobacteria_unclassified;D_2__Alphaproteobacteria_unclassified	0.138593	0.709684	0.754039	1	9.1334e-05	7.09697e-05
L5	D_0__Bacteria;D_1__Actinobacteria;D_2__Coriobacteriia;D_3__Coriobacteriales;D_4__Eggerthellaceae	0.102041	0.749394	0.788023	1	0.000844127	0.000908074
L5	D_0__Bacteria;D_1__Firmicutes;D_2__Clostridia;D_3__Clostridiales;D_4__Clostridiales vadinBB60 group	0.102041	0.749394	0.788023	1	0.00709064	0.00548399
L5	D_0__Bacteria;D_1__Acidobacteria;D_2__Blastocatellia (Subgroup 4);D_3__Pyrinomonadales;D_4__Pyrinomonadaceae	nan	nan	1	nan	0	0
L5	D_0__Bacteria;D_1__Chloroflexi;D_2__JG30-KF-CM66;D_3__uncultured bacterium;D_4__uncultured bacterium	nan	nan	1	nan	0	0
L5	D_0__Bacteria;D_1__Firmicutes;D_2__Bacilli;D_2__Bacilli_unclassified;D_2__Bacilli_unclassified	nan	nan	1	nan	0	0
L5	D_0__Bacteria;D_1__Proteobacteria;D_2__Alphaproteobacteria;D_3__Parvibaculales;D_4__PS1 clade	nan	nan	1	nan	0	0
L5	D_0__Bacteria;D_1__Proteobacteria;D_2__Alphaproteobacteria;D_3__Rickettsiales;D_4__S25-593	nan	nan	1	nan	0	0
L5	D_0__Bacteria;D_1__Proteobacteria;D_2__Alphaproteobacteria;D_3__Rickettsiales;D_4__SM2D12	nan	nan	1	nan	0	0
L5	D_0__Bacteria;D_1__Proteobacteria;D_2__Deltaproteobacteria;D_3__Bdellovibrionales;D_4__Bacteriovoracaceae	nan	nan	1	nan	0	0
L5	D_0__Bacteria;D_1__Proteobacteria;D_2__Deltaproteobacteria;D_3__Desulfobacterales;D_4__Desulfobacteraceae	nan	nan	1	nan	0	0
L5	D_0__Bacteria;D_1__Proteobacteria;D_2__Gammaproteobacteria;D_3__OM182 clade;D_4__uncultured bacterium	nan	nan	1	nan	0	0
L6	D_0__Bacteria;D_1__Actinobacteria;D_2__Actinobacteria;D_3__Actinomycetales;D_4__Actinomycetaceae;D_5__Actinomyces	11.1754	0.000828873	0.0124072	0.39703	0	0.0101579
L6	D_0__Bacteria;D_1__Actinobacteria;D_2__Actinobacteria;D_3__Actinomycetales;D_4__Actinomycetaceae;D_5__Mobiluncus	11.1754	0.000828873	0.0124072	0.39703	0	0.00480794
L6	D_0__Bacteria;D_1__Actinobacteria;D_2__Actinobacteria;D_3__Actinomycetales;D_4__Actinomycetaceae;D_5__Varibaculum	11.1754	0.000828873	0.0124072	0.39703	0	0.0137898
L6	D_0__Bacteria;D_1__Actinobacteria;D_2__Actinobacteria;D_3__Corynebacteriales;D_4__Corynebacteriaceae;D_5__Corynebacterium 1	11.1754	0.000828873	0.0124072	0.39703	0	0.0105474
L6	D_0__Bacteria;D_1__Actinobacteria;D_2__Actinobacteria;D_3__Corynebacteriales;D_4__Corynebacteriaceae;D_5__Lawsonella	11.1754	0.000828873	0.0124072	0.39703	0	0.00233943
L6	D_0__Bacteria;D_1__Bacteroidetes;D_2__Bacteroidia;D_3__Bacteroidales;D_4__Barnesiellaceae;D_5__Barnesiella	11.1754	0.000828873	0.0124072	0.39703	0	0.000614846
L6	D_0__Bacteria;D_1__Bacteroidetes;D_2__Bacteroidia;D_3__Bacteroidales;D_4__Marinifilaceae;D_5__Odoribacter	11.1754	0.000828873	0.0124072	0.39703	0	0.00494421
L6	D_0__Bacteria;D_1__Bacteroidetes;D_2__Bacteroidia;D_3__Bacteroidales;D_4__Porphyromonadaceae;D_5__Porphyromonas	11.1754	0.000828873	0.0124072	0.39703	0	0.00849694
L6	D_0__Bacteria;D_1__Bacteroidetes;D_2__Bacteroidia;D_3__Bacteroidales;D_4__Prevotellaceae;D_5__Prevotella	11.1754	0.000828873	0.0124072	0.39703	0	0.00468032
L6	D_0__Bacteria;D_1__Bacteroidetes;D_2__Bacteroidia;D_3__Bacteroidales;D_4__Prevotellaceae;D_5__Prevotella 2	11.1754	0.000828873	0.0124072	0.39703	0	0.00235783
L6	D_0__Bacteria;D_1__Bacteroidetes;D_2__Bacteroidia;D_3__Bacteroidales;D_4__Rikenellaceae;D_5__Rikenellaceae RC9 gut group	11.1754	0.000828873	0.0124072	0.39703	0	0.00333914
L6	D_0__Bacteria;D_1__Firmicutes;D_2__Bacilli;D_3__Bacillales;D_4__Staphylococcaceae;D_5__Staphylococcus	11.1754	0.000828873	0.0124072	0.39703	0	0.0127533
L6	D_0__Bacteria;D_1__Firmicutes;D_2__Bacilli;D_3__Lactobacillales;D_4__Aerococcaceae;D_5__Facklamia	11.1754	0.000828873	0.0124072	0.39703	0	0.0052938
L6	D_0__Bacteria;D_1__Firmicutes;D_2__Clostridia;D_3__Clostridiales;D_4__Christensenellaceae;D_5__Christensenellaceae R-7 group	11.1754	0.000828873	0.0124072	0.39703	0	0.00230056
L6	D_0__Bacteria;D_1__Firmicutes;D_2__Clostridia;D_3__Clostridiales;D_4__Family XI;D_5__Anaerococcus	11.1754	0.000828873	0.0124072	0.39703	0	0.0350798
L6	D_0__Bacteria;D_1__Firmicutes;D_2__Clostridia;D_3__Clostridiales;D_4__Family XI;D_5__Ezakiella	11.1754	0.000828873	0.0124072	0.39703	0	0.011481
L6	D_0__Bacteria;D_1__Firmicutes;D_2__Clostridia;D_3__Clostridiales;D_4__Family XI;D_5__Finegoldia	11.1754	0.000828873	0.0124072	0.39703	0	0.0111325
L6	D_0__Bacteria;D_1__Firmicutes;D_2__Clostridia;D_3__Clostridiales;D_4__Family XI;D_5__Gallicola	11.1754	0.000828873	0.0124072	0.39703	0	0.0131735
L6	D_0__Bacteria;D_1__Firmicutes;D_2__Clostridia;D_3__Clostridiales;D_4__Family XI;D_5__Peptoniphilus	11.1754	0.000828873	0.0124072	0.39703	0	0.0320798
L6	D_0__Bacteria;D_1__Firmicutes;D_2__Clostridia;D_3__Clostridiales;D_4__Lachnospiraceae;D_5__Anaerostipes	11.1754	0.000828873	0.0124072	0.39703	0	0.00271567
L6	D_0__Bacteria;D_1__Firmicutes;D_2__Clostridia;D_3__Clostridiales;D_4__Lachnospiraceae;D_5__Dorea	11.1754	0.000828873	0.0124072	0.39703	0	0.00249835
L6	D_0__Bacteria;D_1__Firmicutes;D_2__Clostridia;D_3__Clostridiales;D_4__Lachnospiraceae;D_5__Fusicatenibacter	11.1754	0.000828873	0.0124072	0.39703	0	0.00529716
L6	D_0__Bacteria;D_1__Firmicutes;D_2__Clostridia;D_3__Clostridiales;D_4__Lachnospiraceae;D_5__Lachnospira	11.1754	0.000828873	0.0124072	0.39703	0	0.00144004
L6	D_0__Bacteria;D_1__Firmicutes;D_2__Clostridia;D_3__Clostridiales;D_4__Ruminococcaceae;D_5__Faecalibacterium	11.1754	0.000828873	0.0124072	0.39703	0	0.0132749
L6	D_0__Bacteria;D_1__Firmicutes;D_2__Clostridia;D_3__Clostridiales;D_4__Ruminococcaceae;D_5__Fastidiosipila	11.1754	0.000828873	0.0124072	0.39703	0	0.00162521
L6	D_0__Bacteria;D_1__Firmicutes;D_2__Clostridia;D_3__Clostridiales;D_4__Ruminococcaceae;D_5__Ruminococcaceae UCG-005	11.1754	0.000828873	0.0124072	0.39703	0	0.00237555
L6	D_0__Bacteria;D_1__Firmicutes;D_2__Clostridia;D_3__Clostridiales;D_4__Ruminococcaceae;D_5__Ruminococcus 1	11.1754	0.000828873	0.0124072	0.39703	0	0.00569853
L6	D_0__Bacteria;D_1__Firmicutes;D_2__Clostridia;D_3__Clostridiales;D_4__Ruminococcaceae;D_5__Subdoligranulum	11.1754	0.000828873	0.0124072	0.39703	0	0.00402431
L6	D_0__Bacteria;D_1__Firmicutes;D_2__Erysipelotrichia;D_3__Erysipelotrichales;D_4__Erysipelotrichaceae;D_5__Dubosiella	11.1754	0.000828873	0.0124072	0.39703	0	0.00802885
L6	D_0__Bacteria;D_1__Firmicutes;D_2__Negativicutes;D_3__Selenomonadales;D_4__Veillonellaceae;D_5__Negativicoccus	11.1754	0.000828873	0.0124072	0.39703	0	0.00365916
L6	D_0__Bacteria;D_1__Proteobacteria;D_2__Gammaproteobacteria;D_3__Betaproteobacteriales;D_4__Burkholderiaceae;D_5__Delftia	11.1754	0.000828873	0.0124072	0.39703	0	0.00237409
L6	D_0__Bacteria;D_1__Proteobacteria;D_2__Gammaproteobacteria;D_3__Pseudomonadales;D_4__Moraxellaceae;D_5__Acinetobacter	11.1754	0.000828873	0.0124072	0.39703	0	0.00265219
L6	D_0__Bacteria;D_1__Bacteroidetes;D_2__Bacteroidia;D_3__Bacteroidales;D_4__Bacteroidaceae;D_5__Bacteroides	10.6167	0.00112073	0.0149119	0.536829	5.95735e-05	0.0517471
L6	D_0__Bacteria;D_1__Epsilonbacteraeota;D_2__Campylobacteria;D_3__Campylobacterales;D_4__Campylobacteraceae;D_5__Campylobacter	10.6167	0.00112073	0.0149119	0.536829	1.99243e-05	0.00243638
L6	D_0__Bacteria;D_1__Firmicutes;D_2__Bacilli;D_3__Lactobacillales;D_4__Streptococcaceae;D_5__Streptococcus	10.6167	0.00112073	0.0149119	0.536829	1.89894e-05	0.00811457
L6	D_0__Bacteria;D_1__Verrucomicrobia;D_2__Verrucomicrobiae;D_3__Verrucomicrobiales;D_4__Akkermansiaceae;D_5__Akkermansia	10.6167	0.00112073	0.0149119	0.536829	3.32071e-05	0.0132218
L6	D_0__Bacteria;D_1__Bacteroidetes;D_2__Bacteroidia;D_3__Bacteroidales;D_4__Prevotellaceae;D_5__Prevotella 9	10.2506	0.00136642	0.0172241	0.654515	9.22602e-05	0.0310543
L6	D_0__Bacteria;D_1__Proteobacteria;D_2__Gammaproteobacteria;D_3__Enterobacteriales;D_4__Enterobacteriaceae;D_5__Escherichia-Shigella	10.2506	0.00136642	0.0172241	0.654515	9.67809e-05	0.00813928
L6	D_0__Bacteria;D_1__Firmicutes;D_2__Clostridia;D_3__Clostridiales;D_4__Peptostreptococcaceae;D_5__Romboutsia	9.82159	0.00172476	0.0191786	0.826158	0.0424161	0.00116088
L6	D_0__Bacteria;D_1__Firmicutes;D_2__Clostridia;D_3__Clostridiales;D_4__Ruminococcaceae;D_4__Ruminococcaceae_unclassified	9.8	0.00174512	0.0191786	0.835912	0.00362225	0.000957234
L6	D_0__Bacteria;D_1__Firmicutes;D_2__Clostridia;D_3__Clostridiales;D_4__Ruminococcaceae;D_5__Ruminococcaceae UCG-014	9.8	0.00174512	0.0191786	0.835912	0.000599435	0.00596318
L6	D_0__Bacteria;D_1__Firmicutes;D_2__Erysipelotrichia;D_3__Erysipelotrichales;D_4__Erysipelotrichaceae;D_5__Turicibacter	9.21894	0.00239524	0.0191786	1	0.000235023	0.0055393
L6	D_0__Bacteria;D_1__Actinobacteria;D_2__Actinobacteria;D_3__Bifidobacteriales;D_4__Bifidobacteriaceae;D_5__Bifidobacterium	9.01633	0.00267579	0.0191786	1	0.0480784	0.0142209
L6	D_0__Bacteria;D_1__Firmicutes;D_2__Bacilli;D_3__Lactobacillales;D_4__Lactobacillaceae;D_5__Lactobacillus	9.01633	0.00267579	0.0191786	1	0.012321	0.0806822
L6	D_0__Bacteria;D_1__Firmicutes;D_2__Clostridia;D_3__Clostridiales;D_4__Lachnospiraceae;D_5__Lachnospiraceae NK4A136 group	9.01633	0.00267579	0.0191786	1	0.00584981	0.0232559
L6	D_0__Bacteria;D_1__Actinobacteria;D_2__Coriobacteriia;D_3__Coriobacteriales;D_4__Coriobacteriaceae;D_5__Collinsella	8.83019	0.00296288	0.0191786	1	0	0.000987106
L6	D_0__Bacteria;D_1__Bacteroidetes;D_2__Bacteroidia;D_3__Bacteroidales;D_4__Muribaculaceae;D_5__uncultured Porphyromonadaceae bacterium	8.83019	0.00296288	0.0191786	1	0	0.000398273
L6	D_0__Bacteria;D_1__Bacteroidetes;D_2__Bacteroidia;D_3__Bacteroidales;D_4__Prevotellaceae;D_5__Alloprevotella	8.83019	0.00296288	0.0191786	1	0	0.00408187
L6	D_0__Bacteria;D_1__Bacteroidetes;D_2__Bacteroidia;D_3__Bacteroidales;D_4__Prevotellaceae;D_5__Prevotellaceae UCG-001	8.83019	0.00296288	0.0191786	1	0	0.00217454
L6	D_0__Bacteria;D_1__Bacteroidetes;D_2__Bacteroidia;D_3__Bacteroidales;D_4__Tannerellaceae;D_5__Parabacteroides	8.83019	0.00296288	0.0191786	1	0	0.00273783
L6	D_0__Bacteria;D_1__Cyanobacteria;D_2__Melainabacteria;D_3__Gastranaerophilales;D_4__uncultured bacterium;D_5__uncultured bacterium	8.83019	0.00296288	0.0191786	1	0	0.000325117
L6	D_0__Bacteria;D_1__Cyanobacteria;D_2__Oxyphotobacteria;D_3__Chloroplast;D_3__Chloroplast_unclassified;D_3__Chloroplast_unclassified	8.83019	0.00296288	0.0191786	1	0	0.00121673
L6	D_0__Bacteria;D_1__Cyanobacteria;D_2__Oxyphotobacteria;D_3__Synechococcales;D_4__Cyanobiaceae;D_5__Prochlorococcus MIT9313	8.83019	0.00296288	0.0191786	1	0	0.00323792
L6	D_0__Bacteria;D_1__Firmicutes;D_2__Clostridia;D_3__Clostridiales;D_4__Lachnospiraceae;D_5__Lachnospiraceae ND3007 group	8.83019	0.00296288	0.0191786	1	0	0.00139494
L6	D_0__Bacteria;D_1__Firmicutes;D_2__Clostridia;D_3__Clostridiales;D_4__Lachnospiraceae;D_5__Lachnospiraceae UCG-001	8.83019	0.00296288	0.0191786	1	0	0.00178961
L6	D_0__Bacteria;D_1__Firmicutes;D_2__Clostridia;D_3__Clostridiales;D_4__Lachnospiraceae;D_5__[Eubacterium] hallii group	8.83019	0.00296288	0.0191786	1	0	0.00243574
L6	D_0__Bacteria;D_1__Firmicutes;D_2__Clostridia;D_3__Clostridiales;D_4__Lachnospiraceae;D_5__[Eubacterium] xylanophilum group	8.83019	0.00296288	0.0191786	1	0	0.00269407
L6	D_0__Bacteria;D_1__Firmicutes;D_2__Clostridia;D_3__Clostridiales;D_4__Lachnospiraceae;D_5__[Ruminococcus] gauvreauii group	8.83019	0.00296288	0.0191786	1	0	0.00194941
L6	D_0__Bacteria;D_1__Firmicutes;D_2__Clostridia;D_3__Clostridiales;D_4__Lachnospiraceae;D_5__[Ruminococcus] torques group	8.83019	0.00296288	0.0191786	1	0	0.00293121
L6	D_0__Bacteria;D_1__Firmicutes;D_2__Clostridia;D_3__Clostridiales;D_4__Ruminococcaceae;D_5__Ruminococcaceae UCG-002	8.83019	0.00296288	0.0191786	1	0	0.00334782
L6	D_0__Bacteria;D_1__Firmicutes;D_2__Clostridia;D_3__Clostridiales;D_4__Ruminococcaceae;D_5__Ruminococcaceae UCG-003	8.83019	0.00296288	0.0191786	1	0	0.000723219
L6	D_0__Bacteria;D_1__Firmicutes;D_2__Clostridia;D_3__Clostridiales;D_4__Ruminococcaceae;D_5__Ruminococcus 2	8.83019	0.00296288	0.0191786	1	0	0.0031881
L6	D_0__Bacteria;D_1__Firmicutes;D_2__Erysipelotrichia;D_3__Erysipelotrichales;D_4__Erysipelotrichaceae;D_5__Ileibacterium	8.83019	0.00296288	0.0191786	1	0	0.00182021
L6	D_0__Bacteria;D_1__Firmicutes;D_2__Negativicutes;D_3__Selenomonadales;D_4__Acidaminococcaceae;D_5__Phascolarctobacterium	8.83019	0.00296288	0.0191786	1	0	0.00282168
L6	D_0__Bacteria;D_1__Firmicutes;D_2__Negativicutes;D_3__Selenomonadales;D_4__Veillonellaceae;D_5__Dialister	8.83019	0.00296288	0.0191786	1	0	0.00103258
L6	D_0__Bacteria;D_1__Proteobacteria;D_1__Proteobacteria_unclassified;D_1__Proteobacteria_unclassified;D_1__Proteobacteria_unclassified;D_1__Proteobacteria_unclassified	8.83019	0.00296288	0.0191786	1	0	0.00292986
L6	D_0__Bacteria;D_1__Proteobacteria;D_2__Alphaproteobacteria;D_3__Rhodospirillales;D_4__uncultured;D_5__Azospirillum sp. 47_25	8.83019	0.00296288	0.0191786	1	0	0.000732802
L6	D_0__Bacteria;D_1__Proteobacteria;D_2__Deltaproteobacteria;D_3__Bradymonadales;D_4__uncultured rumen bacterium;D_5__uncultured rumen bacterium	8.83019	0.00296288	0.0191786	1	0	0.000361136
L6	D_0__Bacteria;D_1__Proteobacteria;D_2__Deltaproteobacteria;D_3__Desulfovibrionales;D_4__Desulfovibrionaceae;D_5__Bilophila	8.83019	0.00296288	0.0191786	1	0	0.000971259
L6	D_0__Bacteria;D_1__Proteobacteria;D_2__Deltaproteobacteria;D_3__Desulfovibrionales;D_4__Desulfovibrionaceae;D_5__Desulfovibrio	8.83019	0.00296288	0.0191786	1	0	0.000555091
L6	D_0__Bacteria;D_1__Proteobacteria;D_2__Gammaproteobacteria;D_3__Betaproteobacteriales;D_4__Burkholderiaceae;D_5__Parasutterella	8.83019	0.00296288	0.0191786	1	0	0.00205793
L6	D_0__Bacteria;D_1__Proteobacteria;D_2__Gammaproteobacteria;D_3__Cellvibrionales;D_4__Halieaceae;D_5__OM60(NOR5) clade	8.83019	0.00296288	0.0191786	1	0	0.000289502
L6	D_0__Bacteria;D_1__Proteobacteria;D_2__Gammaproteobacteria;D_3__Enterobacteriales;D_4__Enterobacteriaceae;D_5__Klebsiella	8.83019	0.00296288	0.0191786	1	0	0.00469447
L6	D_0__Bacteria;D_1__Proteobacteria;D_2__Gammaproteobacteria;D_3__Pseudomonadales;D_4__Pseudomonadaceae;D_5__Pseudomonas	8.83019	0.00296288	0.0191786	1	0	0.0056961
L6	D_0__Bacteria;D_1__Bacteroidetes;D_2__Bacteroidia;D_3__Bacteroidales;D_4__Muribaculaceae;D_5__uncultured bacterium	8.26531	0.00404098	0.0258084	1	0.512796	0.12534
L6	D_0__Bacteria;D_1__Firmicutes;D_2__Clostridia;D_3__Clostridiales;D_4__Ruminococcaceae;D_5__Oscillibacter	7.89392	0.00496011	0.0312618	1	0.000448374	0.00250859
L6	D_0__Bacteria;D_1__Tenericutes;D_2__Mollicutes;D_3__Mollicutes RF39;D_4__uncultured bacterium;D_5__uncultured bacterium	7.71653	0.00547174	0.0340385	1	0.000283585	0.00310522
L6	D_0__Bacteria;D_0__Bacteria_unclassified;D_0__Bacteria_unclassified;D_0__Bacteria_unclassified;D_0__Bacteria_unclassified;D_0__Bacteria_unclassified	7.07483	0.00781742	0.0391823	1	0.000389958	0.00840252
L6	D_0__Bacteria;D_1__Firmicutes;D_2__Clostridia;D_3__Clostridiales;D_4__Clostridiales vadinBB60 group;D_5__uncultured Clostridiales bacterium	7.07483	0.00781742	0.0391823	1	0.000112249	0.00118191
L6	D_0__Bacteria;D_1__Firmicutes;D_2__Clostridia;D_3__Clostridiales;D_4__Lachnospiraceae;D_5__Lachnospiraceae UCG-006	7.07483	0.00781742	0.0391823	1	8.01076e-05	0.00227958
L6	D_0__Bacteria;D_1__Firmicutes;D_2__Clostridia;D_3__Clostridiales;D_4__Lachnospiraceae;D_5__Lachnoclostridium	6.86122	0.00880862	0.0391823	1	0.00215509	0.00827954
L6	D_0__Archaea;D_1__Euryarchaeota;D_2__Methanobacteria;D_3__Methanobacteriales;D_4__Methanobacteriaceae;D_5__Methanobrevibacter	6.79104	0.00916163	0.0391823	1	0	0.000538108
L6	D_0__Bacteria;D_1__Actinobacteria;D_2__Actinobacteria;D_3__Corynebacteriales;D_4__Corynebacteriaceae;D_5__Corynebacterium	6.79104	0.00916163	0.0391823	1	0	0.00126063
L6	D_0__Bacteria;D_1__Actinobacteria;D_2__Actinobacteria;D_3__Propionibacteriales;D_4__Propionibacteriaceae;D_5__Cutibacterium	6.79104	0.00916163	0.0391823	1	0	0.00070266
L6	D_0__Bacteria;D_1__Actinobacteria;D_2__Coriobacteriia;D_3__Coriobacteriales;D_4__Atopobiaceae;D_5__Atopobium	6.79104	0.00916163	0.0391823	1	0	0.000803733
L6	D_0__Bacteria;D_1__Bacteroidetes;D_2__Bacteroidia;D_3__Bacteroidales;D_3__Bacteroidales_unclassified;D_3__Bacteroidales_unclassified	6.79104	0.00916163	0.0391823	1	0	0.000433545
L6	D_0__Bacteria;D_1__Bacteroidetes;D_2__Bacteroidia;D_3__Bacteroidales;D_4__Marinifilaceae;D_5__Butyricimonas	6.79104	0.00916163	0.0391823	1	0	0.000450351
L6	D_0__Bacteria;D_1__Bacteroidetes;D_2__Bacteroidia;D_3__Bacteroidales;D_4__Muribaculaceae;D_5__Muribaculum	6.79104	0.00916163	0.0391823	1	0	0.000515282
L6	D_0__Bacteria;D_1__Bacteroidetes;D_2__Bacteroidia;D_3__Bacteroidales;D_4__Prevotellaceae;D_5__Prevotella 7	6.79104	0.00916163	0.0391823	1	0	0.000846539
L6	D_0__Bacteria;D_1__Bacteroidetes;D_2__Bacteroidia;D_3__Bacteroidales;D_4__Prevotellaceae;D_5__Prevotellaceae UCG-003	6.79104	0.00916163	0.0391823	1	0	0.000599858
L6	D_0__Bacteria;D_1__Bacteroidetes;D_2__Bacteroidia;D_3__Bacteroidales;D_4__Prevotellaceae;D_5__uncultured	6.79104	0.00916163	0.0391823	1	0	0.000579911
L6	D_0__Bacteria;D_1__Chlamydiae;D_2__Chlamydiae;D_3__Chlamydiales;D_4__Chlamydiaceae;D_5__Chlamydia	6.79104	0.00916163	0.0391823	1	0	0.00157293
L6	D_0__Bacteria;D_1__Deferribacteres;D_2__Deferribacteres;D_3__Deferribacterales;D_4__Deferribacteraceae;D_5__Mucispirillum	6.79104	0.00916163	0.0391823	1	0	0.000586277
L6	D_0__Bacteria;D_1__Epsilonbacteraeota;D_2__Campylobacteria;D_3__Campylobacterales;D_4__Helicobacteraceae;D_5__Helicobacter	6.79104	0.00916163	0.0391823	1	0	0.00111831
L6	D_0__Bacteria;D_1__Firmicutes;D_2__Bacilli;D_3__Bacillales;D_4__Planococcaceae;D_5__Lysinibacillus	6.79104	0.00916163	0.0391823	1	0	0.00100244
L6	D_0__Bacteria;D_1__Firmicutes;D_2__Bacilli;D_3__Lactobacillales;D_4__Enterococcaceae;D_5__Enterococcus	6.79104	0.00916163	0.0391823	1	0	0.00128002
L6	D_0__Bacteria;D_1__Firmicutes;D_2__Clostridia;D_3__Clostridiales;D_4__Clostridiaceae 1;D_5__Sarcina	6.79104	0.00916163	0.0391823	1	0	0.000843784
L6	D_0__Bacteria;D_1__Firmicutes;D_2__Clostridia;D_3__Clostridiales;D_4__Lachnospiraceae;D_5__Agathobacter	6.79104	0.00916163	0.0391823	1	0	0.00269588
L6	D_0__Bacteria;D_1__Firmicutes;D_2__Clostridia;D_3__Clostridiales;D_4__Lachnospiraceae;D_5__Coprococcus 3	6.79104	0.00916163	0.0391823	1	0	0.00133675
L6	D_0__Bacteria;D_1__Firmicutes;D_2__Clostridia;D_3__Clostridiales;D_4__Lachnospiraceae;D_5__Marvinbryantia	6.79104	0.00916163	0.0391823	1	0	0.00137891
L6	D_0__Bacteria;D_1__Firmicutes;D_2__Clostridia;D_3__Clostridiales;D_4__Lachnospiraceae;D_5__[Eubacterium] eligens group	6.79104	0.00916163	0.0391823	1	0	0.000900733
L6	D_0__Bacteria;D_1__Firmicutes;D_2__Clostridia;D_3__Clostridiales;D_4__Lachnospiraceae;D_5__[Ruminococcus] gnavus group	6.79104	0.00916163	0.0391823	1	0	0.0044625
L6	D_0__Bacteria;D_1__Firmicutes;D_2__Clostridia;D_3__Clostridiales;D_4__Peptococcaceae;D_5__Peptococcus	6.79104	0.00916163	0.0391823	1	0	0.000537843
L6	D_0__Bacteria;D_1__Firmicutes;D_2__Clostridia;D_3__Clostridiales;D_4__Ruminococcaceae;D_5__Butyricicoccus	6.79104	0.00916163	0.0391823	1	0	0.000644615
L6	D_0__Bacteria;D_1__Firmicutes;D_2__Clostridia;D_3__Clostridiales;D_4__Ruminococcaceae;D_5__Harryflintia	6.79104	0.00916163	0.0391823	1	0.000333255	0
L6	D_0__Bacteria;D_1__Firmicutes;D_2__Erysipelotrichia;D_3__Erysipelotrichales;D_4__Erysipelotrichaceae;D_5__Catenibacterium	6.79104	0.00916163	0.0391823	1	0	0.000659908
L6	D_0__Bacteria;D_1__Proteobacteria;D_2__Alphaproteobacteria;D_3__Rhodobacterales;D_4__Rhodobacteraceae;D_4__Rhodobacteraceae_unclassified	6.79104	0.00916163	0.0391823	1	0	0.000553659
L6	D_0__Bacteria;D_1__Proteobacteria;D_2__Alphaproteobacteria;D_3__Rhodobacterales;D_4__Rhodobacteraceae;D_5__Shimia	6.79104	0.00916163	0.0391823	1	0	0.00121202
L6	D_0__Bacteria;D_1__Proteobacteria;D_2__Gammaproteobacteria;D_3__Oceanospirillales;D_4__Endozoicomonadaceae;D_5__Endozoicomonas	6.79104	0.00916163	0.0391823	1	0	0.00348158
L6	D_0__Bacteria;D_1__Proteobacteria;D_2__Gammaproteobacteria;D_3__Oceanospirillales;D_4__Saccharospirillaceae;D_5__Spongiispira	6.79104	0.00916163	0.0391823	1	0	0.000523377
L6	D_0__Bacteria;D_1__Proteobacteria;D_2__Gammaproteobacteria;D_3__Pasteurellales;D_4__Pasteurellaceae;D_5__Haemophilus	6.79104	0.00916163	0.0391823	1	0	0.000587427
L6	D_0__Bacteria;D_1__Spirochaetes;D_2__Spirochaetia;D_3__Spirochaetales;D_4__Spirochaetaceae;D_5__Treponema 2	6.79104	0.00916163	0.0391823	1	0	0.00756893
L6	D_0__Bacteria;D_1__Firmicutes;D_2__Clostridia;D_3__Clostridiales;D_4__Ruminococcaceae;D_5__[Eubacterium] coprostanoligenes group	6.26322	0.012327	0.0522532	1	0.000433464	0.00286182
L6	D_0__Bacteria;D_1__Firmicutes;D_2__Erysipelotrichia;D_3__Erysipelotrichales;D_4__Erysipelotrichaceae;D_5__Faecalibaculum	6.20816	0.0127163	0.0534306	1	0.250155	0.0755513
L6	D_0__Bacteria;D_1__Firmicutes;D_2__Clostridia;D_3__Clostridiales;D_4__Ruminococcaceae;D_5__Ruminococcaceae NK4A214 group	5.84466	0.0156244	0.0645178	1	0.000159452	0.00149365
L6	D_0__Bacteria;D_1__Tenericutes;D_2__Mollicutes;D_3__Mollicutes RF39;D_3__Mollicutes_RF39_unclassified;D_3__Mollicutes_RF39_unclassified	5.84466	0.0156244	0.0645178	1	0.00141392	0.000232414
L6	D_0__Bacteria;D_1__Firmicutes;D_2__Clostridia;D_3__Clostridiales;D_4__Ruminococcaceae;D_5__Ruminiclostridium	5.58776	0.0180865	0.0740463	1	0.0131332	0.0055651
L6	D_0__Bacteria;D_1__Actinobacteria;D_2__Actinobacteria;D_3__Micrococcales;D_4__Brevibacteriaceae;D_5__Brevibacterium	5.02069	0.0250462	0.0821721	1	0	0.000310123
L6	D_0__Bacteria;D_1__Actinobacteria;D_2__Actinobacteria;D_3__Micrococcales;D_4__Micrococcaceae;D_5__Rothia	5.02069	0.0250462	0.0821721	1	0	0.000479843
L6	D_0__Bacteria;D_1__Bacteroidetes;D_2__Bacteroidia;D_3__Bacteroidales;D_4__Muribaculaceae;D_4__Muribaculaceae_unclassified	5.02069	0.0250462	0.0821721	1	0	0.000118058
L6	D_0__Bacteria;D_1__Bacteroidetes;D_2__Bacteroidia;D_3__Bacteroidales;D_4__Prevotellaceae;D_5__Prevotella 6	5.02069	0.0250462	0.0821721	1	0	0.000397944
L6	D_0__Bacteria;D_1__Bacteroidetes;D_2__Bacteroidia;D_3__Bacteroidales;D_4__Prevotellaceae;D_5__Prevotellaceae NK3B31 group	5.02069	0.0250462	0.0821721	1	0	0.000411173
L6	D_0__Bacteria;D_1__Cyanobacteria;D_2__Melainabacteria;D_3__Gastranaerophilales;D_4__Clostridium sp. K4410.MGS-306;D_5__Clostridium sp. K4410.MGS-306	5.02069	0.0250462	0.0821721	1	0	0.000318011
L6	D_0__Bacteria;D_1__Firmicutes;D_2__Bacilli;D_3__Lactobacillales;D_4__Leuconostocaceae;D_5__Weissella	5.02069	0.0250462	0.0821721	1	0	0.000183874
L6	D_0__Bacteria;D_1__Firmicutes;D_2__Clostridia;D_3__Clostridiales;D_4__Clostridiaceae 1;D_5__Candidatus Arthromitus	5.02069	0.0250462	0.0821721	1	0	0.00074591
L6	D_0__Bacteria;D_1__Firmicutes;D_2__Clostridia;D_3__Clostridiales;D_4__Clostridiaceae 1;D_5__Clostridium sensu stricto 13	5.02069	0.0250462	0.0821721	1	0	0.000703054
L6	D_0__Bacteria;D_1__Firmicutes;D_2__Clostridia;D_3__Clostridiales;D_4__Family XI;D_5__Helcococcus	5.02069	0.0250462	0.0821721	1	0	0.000242224
L6	D_0__Bacteria;D_1__Firmicutes;D_2__Clostridia;D_3__Clostridiales;D_4__Family XI;D_5__Murdochiella	5.02069	0.0250462	0.0821721	1	0	0.000817769
L6	D_0__Bacteria;D_1__Firmicutes;D_2__Clostridia;D_3__Clostridiales;D_4__Family XIII;D_5__Family XIII UCG-001	5.02069	0.0250462	0.0821721	1	0	0.00029829
L6	D_0__Bacteria;D_1__Firmicutes;D_2__Clostridia;D_3__Clostridiales;D_4__Lachnospiraceae;D_5__Coprococcus 1	5.02069	0.0250462	0.0821721	1	0	0.000400323
L6	D_0__Bacteria;D_1__Firmicutes;D_2__Clostridia;D_3__Clostridiales;D_4__Lachnospiraceae;D_5__Coprococcus 2	5.02069	0.0250462	0.0821721	1	0	0.000637993
L6	D_0__Bacteria;D_1__Firmicutes;D_2__Clostridia;D_3__Clostridiales;D_4__Lachnospiraceae;D_5__Lachnospiraceae FCS020 group	5.02069	0.0250462	0.0821721	1	0	0.000466462
L6	D_0__Bacteria;D_1__Firmicutes;D_2__Clostridia;D_3__Clostridiales;D_4__Lachnospiraceae;D_5__Tyzzerella 4	5.02069	0.0250462	0.0821721	1	0	0.000406839
L6	D_0__Bacteria;D_1__Firmicutes;D_2__Clostridia;D_3__Clostridiales;D_4__Peptostreptococcaceae;D_5__Intestinibacter	5.02069	0.0250462	0.0821721	1	0	0.000928818
L6	D_0__Bacteria;D_1__Firmicutes;D_2__Clostridia;D_3__Clostridiales;D_4__Ruminococcaceae;D_5__CAG-352	5.02069	0.0250462	0.0821721	1	0	0.000482236
L6	D_0__Bacteria;D_1__Firmicutes;D_2__Clostridia;D_3__Clostridiales;D_4__Ruminococcaceae;D_5__Ruminiclostridium 6	5.02069	0.0250462	0.0821721	1	0	0.000782959
L6	D_0__Bacteria;D_1__Firmicutes;D_2__Clostridia;D_3__Clostridiales;D_4__Ruminococcaceae;D_5__Ruminococcaceae UCG-008	5.02069	0.0250462	0.0821721	1	0	0.000522684
L6	D_0__Bacteria;D_1__Firmicutes;D_2__Erysipelotrichia;D_3__Erysipelotrichales;D_4__Erysipelotrichaceae;D_5__Holdemanella	5.02069	0.0250462	0.0821721	1	0	0.000357564
L6	D_0__Bacteria;D_1__Firmicutes;D_2__Negativicutes;D_3__Selenomonadales;D_4__Veillonellaceae;D_5__Megasphaera	5.02069	0.0250462	0.0821721	1	0	0.000695721
L6	D_0__Bacteria;D_1__Kiritimatiellaeota;D_2__Kiritimatiellae;D_3__WCHB1-41;D_4__metagenome;D_5__metagenome	5.02069	0.0250462	0.0821721	1	0	0.000304907
L6	D_0__Bacteria;D_1__Kiritimatiellaeota;D_2__Kiritimatiellae;D_3__WCHB1-41;D_4__uncultured rumen bacterium;D_5__uncultured rumen bacterium	5.02069	0.0250462	0.0821721	1	0	0.000204362
L6	D_0__Bacteria;D_1__Proteobacteria;D_2__Alphaproteobacteria;D_3__Rhodospirillales;D_4__uncultured;D_5__gut metagenome	5.02069	0.0250462	0.0821721	1	0	0.000282102
L6	D_0__Bacteria;D_1__Proteobacteria;D_2__Gammaproteobacteria;D_3__Betaproteobacteriales;D_4__Burkholderiaceae;D_5__Sutterella	5.02069	0.0250462	0.0821721	1	0	0.000768957
L6	D_0__Bacteria;D_1__Proteobacteria;D_2__Gammaproteobacteria;D_3__Oceanospirillales;D_4__Oleiphilaceae;D_5__Oleiphilus	5.02069	0.0250462	0.0821721	1	0	0.00023394
L6	D_0__Bacteria;D_1__Proteobacteria;D_2__Gammaproteobacteria;D_3__Pseudomonadales;D_4__Moraxellaceae;D_5__Enhydrobacter	5.02069	0.0250462	0.0821721	1	0	0.000228489
L6	D_0__Bacteria;D_1__WPS-2;D_2__uncultured rumen bacterium;D_3__uncultured rumen bacterium;D_4__uncultured rumen bacterium;D_5__uncultured rumen bacterium	5.02069	0.0250462	0.0821721	1	0	0.00029668
L6	D_0__Bacteria;D_1__Firmicutes;D_2__Clostridia;D_3__Clostridiales;D_4__Lachnospiraceae;D_5__Blautia	5	0.0253473	0.0825943	1	0.00812817	0.032759
L6	D_0__Bacteria;D_1__Firmicutes;D_2__Clostridia;D_3__Clostridiales;D_4__Lachnospiraceae;D_5__Acetatifactor	4.81055	0.028286	0.0915473	1	0.000622961	6.78291e-05
L6	D_0__Bacteria;D_1__Firmicutes;D_2__Clostridia;D_3__Clostridiales;D_4__Ruminococcaceae;D_5__Ruminococcaceae UCG-013	3.91443	0.0478733	0.153901	1	3.95001e-05	0.000568682
L6	D_0__Bacteria;D_1__Actinobacteria;D_2__Acidimicrobiia;D_3__Actinomarinales;D_4__Actinomarinaceae;D_5__Candidatus Actinomarina	3.48511	0.0619234	0.163875	1	0	0.000220811
L6	D_0__Bacteria;D_1__Actinobacteria;D_2__Actinobacteria;D_3__Actinomycetales;D_4__Actinomycetaceae;D_5__Actinobaculum	3.48511	0.0619234	0.163875	1	0	0.00022782
L6	D_0__Bacteria;D_1__Actinobacteria;D_2__Actinobacteria;D_3__Bifidobacteriales;D_4__Bifidobacteriaceae;D_5__Gardnerella	3.48511	0.0619234	0.163875	1	0	0.000154328
L6	D_0__Bacteria;D_1__Actinobacteria;D_2__Actinobacteria;D_3__Micrococcales;D_4__Micrococcaceae;D_5__Kocuria	3.48511	0.0619234	0.163875	1	0	0.000316933
L6	D_0__Bacteria;D_1__Bacteroidetes;D_2__Bacteroidia;D_3__Bacteroidales;D_4__Bacteroidales RF16 group;D_5__uncultured bacterium	3.48511	0.0619234	0.163875	1	0	0.000189527
L6	D_0__Bacteria;D_1__Bacteroidetes;D_2__Bacteroidia;D_3__Bacteroidales;D_4__Muribaculaceae;D_5__metagenome	3.48511	0.0619234	0.163875	1	0	0.000214191
L6	D_0__Bacteria;D_1__Bacteroidetes;D_2__Bacteroidia;D_3__Bacteroidales;D_4__Prevotellaceae;D_5__Paraprevotella	3.48511	0.0619234	0.163875	1	0	0.000170825
L6	D_0__Bacteria;D_1__Bacteroidetes;D_2__Bacteroidia;D_3__Bacteroidales;D_4__Prevotellaceae;D_5__Prevotella 1	3.48511	0.0619234	0.163875	1	0	0.000293728
L6	D_0__Bacteria;D_1__Bacteroidetes;D_2__Bacteroidia;D_3__Bacteroidales;D_4__Rikenellaceae;D_5__Rikenella	3.48511	0.0619234	0.163875	1	0	0.000460319
L6	D_0__Bacteria;D_1__Bacteroidetes;D_2__Bacteroidia;D_3__Flavobacteriales;D_4__Weeksellaceae;D_5__Chryseobacterium	3.48511	0.0619234	0.163875	1	0	0.000626625
L6	D_0__Bacteria;D_1__Cyanobacteria;D_2__Oxyphotobacteria;D_3__Chloroplast;D_4__Rhodomonas salina;D_5__Rhodomonas salina	3.48511	0.0619234	0.163875	1	0	0.000213128
L6	D_0__Bacteria;D_1__Epsilonbacteraeota;D_2__Campylobacteria;D_3__Campylobacterales;D_4__Arcobacteraceae;D_5__Arcobacter	3.48511	0.0619234	0.163875	1	0	0.000158601
L6	D_0__Bacteria;D_1__Firmicutes;D_2__Clostridia;D_3__Clostridiales;D_4__Clostridiales vadinBB60 group;D_4__Clostridiales_vadinBB60_group_unclassified	3.48511	0.0619234	0.163875	1	0	0.000128221
L6	D_0__Bacteria;D_1__Firmicutes;D_2__Clostridia;D_3__Clostridiales;D_4__Clostridiales vadinBB60 group;D_5__uncultured organism	3.48511	0.0619234	0.163875	1	0	0.000115018
L6	D_0__Bacteria;D_1__Firmicutes;D_2__Clostridia;D_3__Clostridiales;D_4__Family XIII;D_5__Family XIII AD3011 group	3.48511	0.0619234	0.163875	1	0	0.000122684
L6	D_0__Bacteria;D_1__Firmicutes;D_2__Clostridia;D_3__Clostridiales;D_4__Family XIII;D_5__Mogibacterium	3.48511	0.0619234	0.163875	1	0	0.000232279
L6	D_0__Bacteria;D_1__Firmicutes;D_2__Clostridia;D_3__Clostridiales;D_4__Lachnospiraceae;D_5__CAG-56	3.48511	0.0619234	0.163875	1	0	0.000275707
L6	D_0__Bacteria;D_1__Firmicutes;D_2__Clostridia;D_3__Clostridiales;D_4__Lachnospiraceae;D_5__Eisenbergiella	3.48511	0.0619234	0.163875	1	0	0.000700405
L6	D_0__Bacteria;D_1__Firmicutes;D_2__Clostridia;D_3__Clostridiales;D_4__Lachnospiraceae;D_5__Lachnospiraceae AC2044 group	3.48511	0.0619234	0.163875	1	0	0.000140818
L6	D_0__Bacteria;D_1__Firmicutes;D_2__Clostridia;D_3__Clostridiales;D_4__Lachnospiraceae;D_5__Sellimonas	3.48511	0.0619234	0.163875	1	0	0.00038159
L6	D_0__Bacteria;D_1__Firmicutes;D_2__Clostridia;D_3__Clostridiales;D_4__Peptostreptococcaceae;D_5__Clostridioides	3.48511	0.0619234	0.163875	1	0	0.000563144
L6	D_0__Bacteria;D_1__Firmicutes;D_2__Clostridia;D_3__Clostridiales;D_4__Ruminococcaceae;D_5__Negativibacillus	3.48511	0.0619234	0.163875	1	0	0.000191723
L6	D_0__Bacteria;D_1__Firmicutes;D_2__Erysipelotrichia;D_3__Erysipelotrichales;D_4__Erysipelotrichaceae;D_5__uncultured	3.48511	0.0619234	0.163875	1	0	0.000141825
L6	D_0__Bacteria;D_1__Firmicutes;D_2__Negativicutes;D_3__Selenomonadales;D_4__Acidaminococcaceae;D_5__Acidaminococcus	3.48511	0.0619234	0.163875	1	0	0.000420918
L6	D_0__Bacteria;D_1__Firmicutes;D_2__Negativicutes;D_3__Selenomonadales;D_4__Veillonellaceae;D_5__Veillonella	3.48511	0.0619234	0.163875	1	0	0.00053391
L6	D_0__Bacteria;D_1__Fusobacteria;D_2__Fusobacteriia;D_3__Fusobacteriales;D_4__Fusobacteriaceae;D_5__Fusobacterium	3.48511	0.0619234	0.163875	1	0	0.000198703
L6	D_0__Bacteria;D_1__Proteobacteria;D_2__Alphaproteobacteria;D_3__Acetobacterales;D_4__Acetobacteraceae;D_5__Acetobacter	3.48511	0.0619234	0.163875	1	0	0.00145236
L6	D_0__Bacteria;D_1__Proteobacteria;D_2__Alphaproteobacteria;D_3__Puniceispirillales;D_4__SAR116 clade;D_4__SAR116_clade_unclassified	3.48511	0.0619234	0.163875	1	0	0.000171545
L6	D_0__Bacteria;D_1__Proteobacteria;D_2__Gammaproteobacteria;D_3__Aeromonadales;D_4__Aeromonadaceae;D_5__Aeromonas	3.48511	0.0619234	0.163875	1	0	0.000163006
L6	D_0__Bacteria;D_1__Proteobacteria;D_2__Gammaproteobacteria;D_3__Aeromonadales;D_4__Succinivibrionaceae;D_5__Succinivibrio	3.48511	0.0619234	0.163875	1	0	0.000156621
L6	D_0__Bacteria;D_1__Proteobacteria;D_2__Gammaproteobacteria;D_3__Betaproteobacteriales;D_4__Burkholderiaceae;D_5__Herbaspirillum	3.48511	0.0619234	0.163875	1	0	0.00122746
L6	D_0__Bacteria;D_1__Tenericutes;D_2__Mollicutes;D_3__Anaeroplasmatales;D_4__Anaeroplasmataceae;D_5__Anaeroplasma	3.48511	0.0619234	0.163875	1	0	0.000982802
L6	D_0__Bacteria;D_1__Firmicutes;D_2__Clostridia;D_3__Clostridiales;D_4__Lachnospiraceae;D_5__Roseburia	3.43265	0.0639193	0.167308	1	0.00348598	0.0131118
L6	D_0__Bacteria;D_1__Firmicutes;D_2__Clostridia;D_3__Clostridiales;D_4__Ruminococcaceae;D_5__Ruminiclostridium 9	3.43265	0.0639193	0.167308	1	0.00625785	0.00311901
L6	D_0__Bacteria;D_1__Firmicutes;D_2__Clostridia;D_3__Clostridiales;D_4__Lachnospiraceae;D_5__Tyzzerella	3.11232	0.0777024	0.20228	1	0.0011812	0.000435597
L6	D_0__Bacteria;D_1__Firmicutes;D_2__Clostridia;D_3__Clostridiales;D_4__Clostridiaceae 1;D_5__Clostridium sensu stricto 1	2.97551	0.0845335	0.218873	1	0.0124973	0.00233042
L6	D_0__Bacteria;D_1__Firmicutes;D_2__Clostridia;D_3__Clostridiales;D_3__Clostridiales_unclassified;D_3__Clostridiales_unclassified	2.93262	0.0868064	0.22355	1	1.13936e-05	0.00014126
L6	D_0__Bacteria;D_1__Firmicutes;D_2__Clostridia;D_3__Clostridiales;D_4__Lachnospiraceae;D_5__ASF356	2.46223	0.116613	0.26819	1	0.000139089	0.000539909
L6	D_0__Bacteria;D_1__Firmicutes;D_2__Clostridia;D_3__Clostridiales;D_4__Ruminococcaceae;D_5__Ruminiclostridium 5	2.3562	0.124786	0.26819	1	0.000472813	0.0018436
L6	D_0__Bacteria;D_1__Firmicutes;D_2__Erysipelotrichia;D_3__Erysipelotrichales;D_4__Erysipelotrichaceae;D_5__Erysipelatoclostridium	2.25846	0.132886	0.26819	1	0.000849802	0.00036088
L6	D_0__Bacteria;D_1__Actinobacteria;D_2__Actinobacteria;D_3__Micrococcales;D_4__Dermabacteraceae;D_5__Brachybacterium	2.15385	0.142213	0.26819	1	0	4.07092e-05
L6	D_0__Bacteria;D_1__Actinobacteria;D_2__Coriobacteriia;D_3__Coriobacteriales;D_4__Atopobiaceae;D_5__Coriobacteriaceae UCG-002	2.15385	0.142213	0.26819	1	0	0.000161635
L6	D_0__Bacteria;D_1__Actinobacteria;D_2__Coriobacteriia;D_3__Coriobacteriales;D_4__Eggerthellaceae;D_5__Gordonibacter	2.15385	0.142213	0.26819	1	0	9.2577e-05
L6	D_0__Bacteria;D_1__Actinobacteria;D_2__Coriobacteriia;D_3__Coriobacteriales;D_4__uncultured;D_5__uncultured bacterium	2.15385	0.142213	0.26819	1	0	6.1262e-05
L6	D_0__Bacteria;D_1__Bacteroidetes;D_2__Bacteroidia;D_3__Bacteroidales;D_4__Muribaculaceae;D_5__uncultured organism	2.15385	0.142213	0.26819	1	0	0.000153884
L6	D_0__Bacteria;D_1__Bacteroidetes;D_2__Bacteroidia;D_3__Bacteroidales;D_4__uncultured;D_5__uncultured bacterium	2.15385	0.142213	0.26819	1	0	8.24883e-05
L6	D_0__Bacteria;D_1__Bacteroidetes;D_2__Bacteroidia;D_3__Flavobacteriales;D_4__Flavobacteriaceae;D_5__Myroides	2.15385	0.142213	0.26819	1	0	0.000223398
L6	D_0__Bacteria;D_1__Cyanobacteria;D_2__Oxyphotobacteria;D_3__Chloroplast;D_4__Aureoumbra lagunensis;D_5__Aureoumbra lagunensis	2.15385	0.142213	0.26819	1	0	0.000196322
L6	D_0__Bacteria;D_1__Cyanobacteria;D_2__Oxyphotobacteria;D_3__Chloroplast;D_4__Cercis gigantea;D_5__Cercis gigantea	2.15385	0.142213	0.26819	1	0	0.00140348
L6	D_0__Bacteria;D_1__Cyanobacteria;D_2__Oxyphotobacteria;D_3__Chloroplast;D_4__Melosira varians;D_5__Melosira varians	2.15385	0.142213	0.26819	1	0	0.000109024
L6	D_0__Bacteria;D_1__Cyanobacteria;D_2__Oxyphotobacteria;D_3__Synechococcales;D_4__Cyanobiaceae;D_5__Synechococcus CC9902	2.15385	0.142213	0.26819	1	0	0.000253732
L6	D_0__Bacteria;D_1__Elusimicrobia;D_2__Elusimicrobia;D_3__Elusimicrobiales;D_4__Elusimicrobiaceae;D_5__Elusimicrobium	2.15385	0.142213	0.26819	1	0	0.000100749
L6	D_0__Bacteria;D_1__Fibrobacteres;D_2__Fibrobacteria;D_3__Fibrobacterales;D_4__Fibrobacteraceae;D_5__Fibrobacter	2.15385	0.142213	0.26819	1	0	0.00030211
L6	D_0__Bacteria;D_1__Firmicutes;D_2__Bacilli;D_3__Bacillales;D_4__Bacillaceae;D_5__Bacillus	2.15385	0.142213	0.26819	1	0	0.0040307
L6	D_0__Bacteria;D_1__Firmicutes;D_2__Bacilli;D_3__Lactobacillales;D_4__Carnobacteriaceae;D_5__Granulicatella	2.15385	0.142213	0.26819	1	0	0.000127927
L6	D_0__Bacteria;D_1__Firmicutes;D_2__Bacilli;D_3__Lactobacillales;D_4__Lactobacillaceae;D_5__Pediococcus	2.15385	0.142213	0.26819	1	0	4.30488e-05
L6	D_0__Bacteria;D_1__Firmicutes;D_2__Clostridia;D_3__Clostridiales;D_4__Christensenellaceae;D_5__uncultured	2.15385	0.142213	0.26819	1	0	9.60435e-05
L6	D_0__Bacteria;D_1__Firmicutes;D_2__Clostridia;D_3__Clostridiales;D_4__Clostridiales vadinBB60 group;D_5__Clostridiales bacterium enrichment culture clone 06-1235251-67	2.15385	0.142213	0.26819	1	0	9.8785e-05
L6	D_0__Bacteria;D_1__Firmicutes;D_2__Clostridia;D_3__Clostridiales;D_4__Clostridiales vadinBB60 group;D_5__gut metagenome	2.15385	0.142213	0.26819	1	0	0.000102458
L6	D_0__Bacteria;D_1__Firmicutes;D_2__Clostridia;D_3__Clostridiales;D_4__Family XIII;D_5__S5-A14a	2.15385	0.142213	0.26819	1	0	0.000105044
L6	D_0__Bacteria;D_1__Firmicutes;D_2__Clostridia;D_3__Clostridiales;D_4__Lachnospiraceae;D_5__Howardella	2.15385	0.142213	0.26819	1	0	3.46217e-05
L6	D_0__Bacteria;D_1__Firmicutes;D_2__Clostridia;D_3__Clostridiales;D_4__Lachnospiraceae;D_5__Hungatella	2.15385	0.142213	0.26819	1	0	0.000222198
L6	D_0__Bacteria;D_1__Firmicutes;D_2__Clostridia;D_3__Clostridiales;D_4__Lachnospiraceae;D_5__Lachnospiraceae NK3A20 group	2.15385	0.142213	0.26819	1	0	8.69664e-05
L6	D_0__Bacteria;D_1__Firmicutes;D_2__Clostridia;D_3__Clostridiales;D_4__Lachnospiraceae;D_5__Lachnospiraceae UCG-010	2.15385	0.142213	0.26819	1	0	4.66555e-05
L6	D_0__Bacteria;D_1__Firmicutes;D_2__Clostridia;D_3__Clostridiales;D_4__Lachnospiraceae;D_5__Moryella	2.15385	0.142213	0.26819	1	0	5.18033e-05
L6	D_0__Bacteria;D_1__Firmicutes;D_2__Clostridia;D_3__Clostridiales;D_4__Lachnospiraceae;D_5__Oribacterium	2.15385	0.142213	0.26819	1	0	4.2039e-05
L6	D_0__Bacteria;D_1__Firmicutes;D_2__Clostridia;D_3__Clostridiales;D_4__Lachnospiraceae;D_5__Tyzzerella 3	2.15385	0.142213	0.26819	1	0	5.82911e-05
L6	D_0__Bacteria;D_1__Firmicutes;D_2__Clostridia;D_3__Clostridiales;D_4__Lachnospiraceae;D_5__[Eubacterium] ruminantium group	2.15385	0.142213	0.26819	1	0	0.000117788
L6	D_0__Bacteria;D_1__Firmicutes;D_2__Clostridia;D_3__Clostridiales;D_4__Lachnospiraceae;D_5__[Eubacterium] ventriosum group	2.15385	0.142213	0.26819	1	0	0.00101117
L6	D_0__Bacteria;D_1__Firmicutes;D_2__Clostridia;D_3__Clostridiales;D_4__Ruminococcaceae;D_5__Flavonifractor	2.15385	0.142213	0.26819	1	0	0.000224635
L6	D_0__Bacteria;D_1__Firmicutes;D_2__Clostridia;D_3__Clostridiales;D_4__Ruminococcaceae;D_5__Fournierella	2.15385	0.142213	0.26819	1	0	0.000165564
L6	D_0__Bacteria;D_1__Firmicutes;D_2__Clostridia;D_3__Clostridiales;D_4__Ruminococcaceae;D_5__Oscillospira	2.15385	0.142213	0.26819	1	0	0.000202903
L6	D_0__Bacteria;D_1__Firmicutes;D_2__Clostridia;D_3__Clostridiales;D_4__Ruminococcaceae;D_5__UBA1819	2.15385	0.142213	0.26819	1	0	9.50046e-05
L6	D_0__Bacteria;D_1__Firmicutes;D_2__Erysipelotrichia;D_3__Erysipelotrichales;D_4__Erysipelotrichaceae;D_5__Erysipelotrichaceae UCG-003	2.15385	0.142213	0.26819	1	0	0.000112374
L6	D_0__Bacteria;D_1__Firmicutes;D_2__Erysipelotrichia;D_3__Erysipelotrichales;D_4__Erysipelotrichaceae;D_5__Solobacterium	2.15385	0.142213	0.26819	1	0	8.3884e-05
L6	D_0__Bacteria;D_1__Firmicutes;D_2__Erysipelotrichia;D_3__Erysipelotrichales;D_4__Erysipelotrichaceae;D_5__[Clostridium] innocuum group	2.15385	0.142213	0.26819	1	0	0.000117135
L6	D_0__Bacteria;D_1__Firmicutes;D_2__Negativicutes;D_3__Selenomonadales;D_4__Veillonellaceae;D_5__Anaerovibrio	2.15385	0.142213	0.26819	1	0	0.00021117
L6	D_0__Bacteria;D_1__Firmicutes;D_2__Negativicutes;D_3__Selenomonadales;D_4__Veillonellaceae;D_5__Megamonas	2.15385	0.142213	0.26819	1	0	0.000201613
L6	D_0__Bacteria;D_1__Firmicutes;D_2__Negativicutes;D_3__Selenomonadales;D_4__Veillonellaceae;D_5__uncultured	2.15385	0.142213	0.26819	1	0	0.000139739
L6	D_0__Bacteria;D_1__Lentisphaerae;D_2__Lentisphaeria;D_3__Victivallales;D_4__vadinBE97;D_5__uncultured bacterium	2.15385	0.142213	0.26819	1	0	0.000144061
L6	D_0__Bacteria;D_1__Proteobacteria;D_2__Alphaproteobacteria;D_3__Rhizobiales;D_4__Rhizobiaceae;D_4__Rhizobiaceae_unclassified	2.15385	0.142213	0.26819	1	0	0.00102799
L6	D_0__Bacteria;D_1__Proteobacteria;D_2__Alphaproteobacteria;D_3__Rhodobacterales;D_4__Rhodobacteraceae;D_5__Ruegeria	2.15385	0.142213	0.26819	1	0	0.00012218
L6	D_0__Bacteria;D_1__Proteobacteria;D_2__Alphaproteobacteria;D_3__Rickettsiales;D_4__Mitochondria;D_5__Schrenkiella parvula	2.15385	0.142213	0.26819	1	0	4.10115e-05
L6	D_0__Bacteria;D_1__Proteobacteria;D_2__Alphaproteobacteria;D_3__SAR11 clade;D_4__Clade I;D_5__Clade Ia	2.15385	0.142213	0.26819	1	0	8.61346e-05
L6	D_0__Bacteria;D_1__Proteobacteria;D_2__Alphaproteobacteria;D_3__SAR11 clade;D_4__Clade II;D_5__uncultured marine bacterium	2.15385	0.142213	0.26819	1	0	0.000164909
L6	D_0__Bacteria;D_1__Proteobacteria;D_2__Alphaproteobacteria;D_3__Sphingomonadales;D_4__Sphingomonadaceae;D_5__Novosphingobium	2.15385	0.142213	0.26819	1	0	0.000143319
L6	D_0__Bacteria;D_1__Proteobacteria;D_2__Alphaproteobacteria;D_3__Sphingomonadales;D_4__Sphingomonadaceae;D_5__Sphingorhabdus	2.15385	0.142213	0.26819	1	0	0.000203991
L6	D_0__Bacteria;D_1__Proteobacteria;D_2__Deltaproteobacteria;D_3__Desulfovibrionales;D_4__Desulfovibrionaceae;D_5__uncultured	2.15385	0.142213	0.26819	1	0	0.000179401
L6	D_0__Bacteria;D_1__Proteobacteria;D_2__Gammaproteobacteria;D_3__Alteromonadales;D_4__Alteromonadaceae;D_5__Alteromonas	2.15385	0.142213	0.26819	1	0	0.000100458
L6	D_0__Bacteria;D_1__Proteobacteria;D_2__Gammaproteobacteria;D_3__Betaproteobacteriales;D_4__Burkholderiaceae;D_5__Achromobacter	2.15385	0.142213	0.26819	1	0	0.000177425
L6	D_0__Bacteria;D_1__Proteobacteria;D_2__Gammaproteobacteria;D_3__Betaproteobacteriales;D_4__Burkholderiaceae;D_5__Alcaligenes	2.15385	0.142213	0.26819	1	0	5.07803e-05
L6	D_0__Bacteria;D_1__Proteobacteria;D_2__Gammaproteobacteria;D_3__Betaproteobacteriales;D_4__Neisseriaceae;D_5__Neisseria	2.15385	0.142213	0.26819	1	0	0.000214932
L6	D_0__Bacteria;D_1__Proteobacteria;D_2__Gammaproteobacteria;D_3__Ectothiorhodospirales;D_4__Ectothiorhodospiraceae;D_5__uncultured	2.15385	0.142213	0.26819	1	0	0.000250419
L6	D_0__Bacteria;D_1__Proteobacteria;D_2__Gammaproteobacteria;D_3__KI89A clade;D_4__uncultured marine bacterium;D_5__uncultured marine bacterium	2.15385	0.142213	0.26819	1	0	0.000149607
L6	D_0__Bacteria;D_1__Proteobacteria;D_2__Gammaproteobacteria;D_3__SAR86 clade;D_4__marine metagenome;D_5__marine metagenome	2.15385	0.142213	0.26819	1	0	0.0001506
L6	D_0__Bacteria;D_1__Proteobacteria;D_2__Gammaproteobacteria;D_3__SAR86 clade;D_4__uncultured bacterium;D_5__uncultured bacterium	2.15385	0.142213	0.26819	1	0	0.000239276
L6	D_0__Bacteria;D_1__Proteobacteria;D_2__Gammaproteobacteria;D_3__SAR86 clade;D_4__uncultured marine bacterium;D_5__uncultured marine bacterium	2.15385	0.142213	0.26819	1	0	0.000220426
L6	D_0__Bacteria;D_1__Proteobacteria;D_2__Gammaproteobacteria;D_3__Vibrionales;D_4__Vibrionaceae;D_5__Vibrio	2.15385	0.142213	0.26819	1	0	0.000173538
L6	D_0__Bacteria;D_1__Synergistetes;D_2__Synergistia;D_3__Synergistales;D_4__Synergistaceae;D_5__Pyramidobacter	2.15385	0.142213	0.26819	1	0	0.000127059
L6	D_0__Bacteria;D_1__Tenericutes;D_2__Mollicutes;D_3__Mollicutes RF39;D_4__metagenome;D_5__metagenome	2.15385	0.142213	0.26819	1	0	7.41369e-05
L6	D_0__Bacteria;D_1__Tenericutes;D_2__Mollicutes;D_3__Mollicutes RF39;D_4__uncultured Firmicutes bacterium;D_5__uncultured Firmicutes bacterium	2.15385	0.142213	0.26819	1	0	0.000101276
L6	D_0__Bacteria;D_1__Tenericutes;D_2__Mollicutes;D_3__Mollicutes RF39;D_4__uncultured Lachnospiraceae bacterium;D_5__uncultured Lachnospiraceae bacterium	2.15385	0.142213	0.26819	1	0	0.00027393
L6	D_0__Bacteria;D_1__Verrucomicrobia;D_2__Verrucomicrobiae;D_3__Opitutales;D_3__Opitutales_unclassified;D_3__Opitutales_unclassified	2.15385	0.142213	0.26819	1	0	0.000128617
L6	D_0__Bacteria;D_1__Verrucomicrobia;D_2__Verrucomicrobiae;D_3__Opitutales;D_4__Puniceicoccaceae;D_5__uncultured	2.15385	0.142213	0.26819	1	0	9.47614e-05
L6	Unknown;Other;Other;Other;Other;Other	2.15385	0.142213	0.26819	1	5.47397e-05	0
L6	D_0__Bacteria;D_1__Firmicutes;D_2__Bacilli;D_3__Lactobacillales;D_4__Streptococcaceae;D_5__Lactococcus	1.80396	0.179234	0.336679	1	0.00269823	0.00149403
L6	D_0__Bacteria;D_1__Firmicutes;D_2__Clostridia;D_3__Clostridiales;D_4__Ruminococcaceae;D_5__uncultured	1.18219	0.276911	0.354293	1	0.00360708	0.00137943
L6	D_0__Bacteria;D_1__Bacteroidetes;D_2__Bacteroidia;D_3__Bacteroidales;D_4__Rikenellaceae;D_5__Alistipes	1.17959	0.277439	0.354293	1	0.00699331	0.0122571
L6	D_0__Bacteria;D_1__Firmicutes;D_2__Clostridia;D_3__Clostridiales;D_4__Ruminococcaceae;D_5__Intestinimonas	1.17959	0.277439	0.354293	1	0.00164041	0.00122296
L6	D_0__Archaea;D_1__Euryarchaeota;D_2__Thermoplasmata;D_3__Marine Group II;D_4__marine metagenome;D_5__marine metagenome	1	0.317311	0.354293	1	0	5.23168e-05
L6	D_0__Archaea;D_1__Euryarchaeota;D_2__Thermoplasmata;D_3__Marine Group II;D_4__metagenome;D_5__metagenome	1	0.317311	0.354293	1	0	1.77957e-05
L6	D_0__Archaea;D_1__Euryarchaeota;D_2__Thermoplasmata;D_3__Methanomassiliicoccales;D_4__Methanomethylophilaceae;D_5__Candidatus Methanogranum	1	0.317311	0.354293	1	0	3.91506e-05
L6	D_0__Archaea;D_1__Euryarchaeota;D_2__Thermoplasmata;D_3__Methanomassiliicoccales;D_4__Methanomethylophilaceae;D_5__Candidatus Methanoplasma	1	0.317311	0.354293	1	0	5.87852e-05
L6	D_0__Archaea;D_1__Euryarchaeota;D_2__Thermoplasmata;D_3__Methanomassiliicoccales;D_4__Methanomethylophilaceae;D_5__uncultured	1	0.317311	0.354293	1	0	4.97413e-05
L6	D_0__Archaea;D_1__Nanoarchaeaeota;D_2__Woesearchaeia;D_3__uncultured archaeon;D_4__uncultured archaeon;D_5__uncultured archaeon	1	0.317311	0.354293	1	0	3.91506e-05
L6	D_0__Archaea;D_1__Thaumarchaeota;D_2__Nitrososphaeria;D_3__Nitrosopumilales;D_4__Nitrosopumilaceae;D_5__Candidatus Nitrosopumilus	1	0.317311	0.354293	1	0	8.18303e-05
L6	D_0__Bacteria;D_1__Acidobacteria;D_2__Acidobacteriia;D_3__Solibacterales;D_4__Solibacteraceae (Subgroup 3);D_5__Paludibaculum	1	0.317311	0.354293	1	0	2.60369e-05
L6	D_0__Bacteria;D_1__Acidobacteria;D_2__Blastocatellia (Subgroup 4);D_2__Blastocatellia_(Subgroup_4)_unclassified;D_2__Blastocatellia_(Subgroup_4)_unclassified;D_2__Blastocatellia_(Subgroup_4)_unclassified	1	0.317311	0.354293	1	0	3.71956e-05
L6	D_0__Bacteria;D_1__Acidobacteria;D_2__Blastocatellia (Subgroup 4);D_3__Blastocatellales;D_4__Blastocatellaceae;D_4__Blastocatellaceae_unclassified	1	0.317311	0.354293	1	0	1.11587e-05
L6	D_0__Bacteria;D_1__Acidobacteria;D_2__Blastocatellia (Subgroup 4);D_3__Blastocatellales;D_4__Blastocatellaceae;D_5__Blastocatella	1	0.317311	0.354293	1	0	9.99863e-06
L6	D_0__Bacteria;D_1__Acidobacteria;D_2__Subgroup 6;D_2__Subgroup_6_unclassified;D_2__Subgroup_6_unclassified;D_2__Subgroup_6_unclassified	1	0.317311	0.354293	1	0	2.81706e-05
L6	D_0__Bacteria;D_1__Actinobacteria;D_2__Actinobacteria;D_3__Actinomycetales;D_4__Actinomycetaceae;D_5__Actinotignum	1	0.317311	0.354293	1	0	3.99945e-05
L6	D_0__Bacteria;D_1__Actinobacteria;D_2__Actinobacteria;D_3__Actinomycetales;D_4__Actinomycetaceae;D_5__Arcanobacterium	1	0.317311	0.354293	1	0	2.71316e-05
L6	D_0__Bacteria;D_1__Actinobacteria;D_2__Actinobacteria;D_3__Bifidobacteriales;D_4__Bifidobacteriaceae;D_5__Alloscardovia	1	0.317311	0.354293	1	0	5.23168e-05
L6	D_0__Bacteria;D_1__Actinobacteria;D_2__Actinobacteria;D_3__Micrococcales;D_4__Intrasporangiaceae;D_5__Tetrasphaera	1	0.317311	0.354293	1	0	5.57934e-05
L6	D_0__Bacteria;D_1__Actinobacteria;D_2__Actinobacteria;D_3__Micrococcales;D_4__Microbacteriaceae;D_5__Microbacterium	1	0.317311	0.354293	1	0	9.99863e-06
L6	D_0__Bacteria;D_1__Actinobacteria;D_2__Actinobacteria;D_3__Micrococcales;D_4__Microbacteriaceae;D_5__Pseudoclavibacter	1	0.317311	0.354293	1	0	4.82925e-05
L6	D_0__Bacteria;D_1__Actinobacteria;D_2__Actinobacteria;D_3__Micrococcales;D_4__Micrococcaceae;D_5__Micrococcus	1	0.317311	0.354293	1	0	3.53782e-05
L6	D_0__Bacteria;D_1__Actinobacteria;D_2__Actinobacteria;D_3__Micrococcales;D_4__Micrococcaceae;D_5__Pseudarthrobacter	1	0.317311	0.354293	1	0	0.000178539
L6	D_0__Bacteria;D_1__Actinobacteria;D_2__Actinobacteria;D_3__Propionibacteriales;D_4__Nocardioidaceae;D_5__Aeromicrobium	1	0.317311	0.354293	1	0	5.69464e-05
L6	D_0__Bacteria;D_1__Actinobacteria;D_2__Coriobacteriia;D_3__Coriobacteriales;D_4__Atopobiaceae;D_5__uncultured	1	0.317311	0.354293	1	0	2.13549e-05
L6	D_0__Bacteria;D_1__Actinobacteria;D_2__Coriobacteriia;D_3__Coriobacteriales;D_4__Coriobacteriales Incertae Sedis;D_5__Raoultibacter	1	0.317311	0.354293	1	0	4.09152e-05
L6	D_0__Bacteria;D_1__Actinobacteria;D_2__Coriobacteriia;D_3__Coriobacteriales;D_4__Eggerthellaceae;D_5__Eggerthella	1	0.317311	0.354293	1	0	8.92694e-05
L6	D_0__Bacteria;D_1__Actinobacteria;D_2__Coriobacteriia;D_3__Coriobacteriales;D_4__Eggerthellaceae;D_5__Slackia	1	0.317311	0.354293	1	0	1.42366e-05
L6	D_0__Bacteria;D_1__Actinobacteria;D_2__Coriobacteriia;D_3__Coriobacteriales;D_4__Eggerthellaceae;D_5__uncultured	1	0.317311	0.354293	1	0	2.81706e-05
L6	D_0__Bacteria;D_1__Actinobacteria;D_2__Thermoleophilia;D_3__Gaiellales;D_4__Gaiellaceae;D_5__Gaiella	1	0.317311	0.354293	1	0	2.41462e-05
L6	D_0__Bacteria;D_1__Actinobacteria;D_2__Thermoleophilia;D_3__Gaiellales;D_4__uncultured;D_4__uncultured_unclassified	1	0.317311	0.354293	1	0	1.20274e-05
L6	D_0__Bacteria;D_1__Actinobacteria;D_2__Thermoleophilia;D_3__Solirubrobacterales;D_4__Solirubrobacteraceae;D_5__Conexibacter	1	0.317311	0.354293	1	0	2.13549e-05
L6	D_0__Bacteria;D_1__Bacteroidetes;D_2__Bacteroidia;D_3__Bacteroidales;D_4__Barnesiellaceae;D_5__Coprobacter	1	0.317311	0.354293	1	0	4.46347e-05
L6	D_0__Bacteria;D_1__Bacteroidetes;D_2__Bacteroidia;D_3__Bacteroidales;D_4__Prevotellaceae;D_4__Prevotellaceae_unclassified	1	0.317311	0.354293	1	0	3.66617e-05
L6	D_0__Bacteria;D_1__Bacteroidetes;D_2__Bacteroidia;D_3__Bacteroidales;D_4__Rikenellaceae;D_5__dgA-11 gut group	1	0.317311	0.354293	1	0	5.23168e-05
L6	D_0__Bacteria;D_1__Bacteroidetes;D_2__Bacteroidia;D_3__Bacteroidales;D_4__p-2534-18B5 gut group;D_5__uncultured bacterium	1	0.317311	0.354293	1	0	0.000136829
L6	D_0__Bacteria;D_1__Bacteroidetes;D_2__Bacteroidia;D_3__Cytophagales;D_4__Cyclobacteriaceae;D_5__Marinoscillum	1	0.317311	0.354293	1	0	2.84732e-05
L6	D_0__Bacteria;D_1__Bacteroidetes;D_2__Bacteroidia;D_3__Flavobacteriales;D_4__Cryomorphaceae;D_5__uncultured	1	0.317311	0.354293	1	0	6.05055e-05
L6	D_0__Bacteria;D_1__Bacteroidetes;D_2__Bacteroidia;D_3__Flavobacteriales;D_4__Flavobacteriaceae;D_4__Flavobacteriaceae_unclassified	1	0.317311	0.354293	1	1.13936e-05	0
L6	D_0__Bacteria;D_1__Bacteroidetes;D_2__Bacteroidia;D_3__Flavobacteriales;D_4__Flavobacteriaceae;D_5__Flavobacterium	1	0.317311	0.354293	1	0	6.43899e-05
L6	D_0__Bacteria;D_1__Bacteroidetes;D_2__Bacteroidia;D_3__Flavobacteriales;D_4__Flavobacteriaceae;D_5__Leeuwenhoekiella	1	0.317311	0.354293	1	0	9.28678e-05
L6	D_0__Bacteria;D_1__Bacteroidetes;D_2__Bacteroidia;D_3__Flavobacteriales;D_4__Flavobacteriaceae;D_5__NS2b marine group	1	0.317311	0.354293	1	0	9.49607e-05
L6	D_0__Bacteria;D_1__Bacteroidetes;D_2__Bacteroidia;D_3__Flavobacteriales;D_4__Flavobacteriaceae;D_5__NS4 marine group	1	0.317311	0.354293	1	0	2.40547e-05
L6	D_0__Bacteria;D_1__Bacteroidetes;D_2__Bacteroidia;D_3__Flavobacteriales;D_4__Flavobacteriaceae;D_5__NS5 marine group	1	0.317311	0.354293	1	0	6.33072e-05
L6	D_0__Bacteria;D_1__Bacteroidetes;D_2__Bacteroidia;D_3__Flavobacteriales;D_4__Flavobacteriaceae;D_5__Pibocella	1	0.317311	0.354293	1	0	3.71956e-05
L6	D_0__Bacteria;D_1__Bacteroidetes;D_2__Bacteroidia;D_3__Flavobacteriales;D_4__NS9 marine group;D_5__uncultured bacterium	1	0.317311	0.354293	1	0	1.20274e-05
L6	D_0__Bacteria;D_1__Bacteroidetes;D_2__Bacteroidia;D_3__Flavobacteriales;D_4__Weeksellaceae;D_5__Apibacter	1	0.317311	0.354293	1	0	0.000888975
L6	D_0__Bacteria;D_1__Bacteroidetes;D_2__Bacteroidia;D_3__Flavobacteriales;D_4__Weeksellaceae;D_5__Cloacibacterium	1	0.317311	0.354293	1	0	7.43912e-06
L6	D_0__Bacteria;D_1__Bacteroidetes;D_2__Bacteroidia;D_3__Flavobacteriales;D_4__Weeksellaceae;D_5__uncultured	1	0.317311	0.354293	1	0	3.20323e-05
L6	D_0__Bacteria;D_1__Bacteroidetes;D_2__Bacteroidia;D_3__Sphingobacteriales;D_4__Sphingobacteriaceae;D_5__Mucilaginibacter	1	0.317311	0.354293	1	0	5.57934e-05
L6	D_0__Bacteria;D_1__Bacteroidetes;D_2__Bacteroidia;D_3__Sphingobacteriales;D_4__Sphingobacteriaceae;D_5__Sphingobacterium	1	0.317311	0.354293	1	0	4.27098e-05
L6	D_0__Bacteria;D_1__Bacteroidetes;D_2__Bacteroidia;D_3__Sphingobacteriales;D_4__env.OPS 17;D_5__uncultured bacterium	1	0.317311	0.354293	1	0	6.32325e-05
L6	D_0__Bacteria;D_1__Chloroflexi;D_2__Chloroflexia;D_3__Chloroflexales;D_4__Chloroflexaceae;D_5__Chloronema	1	0.317311	0.354293	1	0	3.99945e-05
L6	D_0__Bacteria;D_1__Chloroflexi;D_2__Chloroflexia;D_3__Chloroflexales;D_4__Roseiflexaceae;D_5__uncultured	1	0.317311	0.354293	1	0	2.4914e-05
L6	D_0__Bacteria;D_1__Chloroflexi;D_2__Chloroflexia;D_3__Thermomicrobiales;D_4__JG30-KF-CM45;D_5__uncultured Thermomicrobium sp.	1	0.317311	0.354293	1	0	3.20323e-05
L6	D_0__Bacteria;D_1__Chloroflexi;D_2__Dehalococcoidia;D_3__S085;D_4__metagenome;D_5__metagenome	1	0.317311	0.354293	1	0	0.000120731
L6	D_0__Bacteria;D_1__Cyanobacteria;D_2__Melainabacteria;D_3__Gastranaerophilales;D_3__Gastranaerophilales_unclassified;D_3__Gastranaerophilales_unclassified	1	0.317311	0.354293	1	0	6.40647e-05
L6	D_0__Bacteria;D_1__Cyanobacteria;D_2__Oxyphotobacteria;D_3__Chloroplast;D_4__Ammopiptanthus mongolicus;D_5__Ammopiptanthus mongolicus	1	0.317311	0.354293	1	0	0.000490973
L6	D_0__Bacteria;D_1__Cyanobacteria;D_2__Oxyphotobacteria;D_3__Chloroplast;D_4__unidentified marine eubacterium;D_5__unidentified marine eubacterium	1	0.317311	0.354293	1	0	8.84455e-05
L6	D_0__Bacteria;D_1__Cyanobacteria;D_2__Oxyphotobacteria;D_3__Nostocales;D_4__Nostocaceae;D_5__Nostoc PCC-73102	1	0.317311	0.354293	1	0	2.97565e-05
L6	D_0__Bacteria;D_1__Cyanobacteria;D_2__Oxyphotobacteria;D_3__Oxyphotobacteria Incertae Sedis;D_4__Unknown Family;D_5__CENA359	1	0.317311	0.354293	1	0	2.60369e-05
L6	D_0__Bacteria;D_1__Deinococcus-Thermus;D_2__Deinococci;D_3__Deinococcales;D_4__Deinococcaceae;D_5__Deinococcus	1	0.317311	0.354293	1	0	2.21114e-05
L6	D_0__Bacteria;D_1__Deinococcus-Thermus;D_2__Deinococci;D_3__Thermales;D_4__Thermaceae;D_5__Meiothermus	1	0.317311	0.354293	1	0	0.000178539
L6	D_0__Bacteria;D_1__Firmicutes;D_1__Firmicutes_unclassified;D_1__Firmicutes_unclassified;D_1__Firmicutes_unclassified;D_1__Firmicutes_unclassified	1	0.317311	0.354293	1	0	1.77957e-05
L6	D_0__Bacteria;D_1__Firmicutes;D_2__Bacilli;D_3__Bacillales;D_4__Alicyclobacillaceae;D_5__Tumebacillus	1	0.317311	0.354293	1	0	1.20731e-05
L6	D_0__Bacteria;D_1__Firmicutes;D_2__Bacilli;D_3__Bacillales;D_4__Family XI;D_5__Gemella	1	0.317311	0.354293	1	0	7.43912e-05
L6	D_0__Bacteria;D_1__Firmicutes;D_2__Bacilli;D_3__Bacillales;D_4__Staphylococcaceae;D_5__Jeotgalicoccus	1	0.317311	0.354293	1	0	3.55915e-05
L6	D_0__Bacteria;D_1__Firmicutes;D_2__Bacilli;D_3__Lactobacillales;D_4__Enterococcaceae;D_5__Vagococcus	1	0.317311	0.354293	1	0	5.30673e-05
L6	D_0__Bacteria;D_1__Firmicutes;D_2__Bacilli;D_3__Lactobacillales;D_4__Leuconostocaceae;D_5__Leuconostoc	1	0.317311	0.354293	1	0	1.77957e-05
L6	D_0__Bacteria;D_1__Firmicutes;D_2__Bacilli;D_3__Lactobacillales;D_4__uncultured;D_5__uncultured bacterium	1	0.317311	0.354293	1	0	5.20738e-05
L6	D_0__Bacteria;D_1__Firmicutes;D_2__Clostridia;D_3__Clostridiales;D_4__Clostridiales vadinBB60 group;D_5__metagenome	1	0.317311	0.354293	1	0	5.33872e-05
L6	D_0__Bacteria;D_1__Firmicutes;D_2__Clostridia;D_3__Clostridiales;D_4__Clostridiales vadinBB60 group;D_5__uncultured Clostridia bacterium	1	0.317311	0.354293	1	0	2.60369e-05
L6	D_0__Bacteria;D_1__Firmicutes;D_2__Clostridia;D_3__Clostridiales;D_4__Defluviitaleaceae;D_5__Defluviitaleaceae UCG-011	1	0.317311	0.354293	1	0	1.35658e-05
L6	D_0__Bacteria;D_1__Firmicutes;D_2__Clostridia;D_3__Clostridiales;D_4__Eubacteriaceae;D_5__Anaerofustis	1	0.317311	0.354293	1	0	2.33301e-05
L6	D_0__Bacteria;D_1__Firmicutes;D_2__Clostridia;D_3__Clostridiales;D_4__Family XI;D_5__Tissierella	1	0.317311	0.354293	1	0	1.85978e-05
L6	D_0__Bacteria;D_1__Firmicutes;D_2__Clostridia;D_3__Clostridiales;D_4__Family XI;D_5__W5053	1	0.317311	0.354293	1	0	4.33274e-05
L6	D_0__Bacteria;D_1__Firmicutes;D_2__Clostridia;D_3__Clostridiales;D_4__Family XIII;D_4__Family_XIII_unclassified	1	0.317311	0.354293	1	0	2.71316e-05
L6	D_0__Bacteria;D_1__Firmicutes;D_2__Clostridia;D_3__Clostridiales;D_4__Lachnospiraceae;D_5__Acetitomaculum	1	0.317311	0.354293	1	0	4.97413e-05
L6	D_0__Bacteria;D_1__Firmicutes;D_2__Clostridia;D_3__Clostridiales;D_4__Lachnospiraceae;D_5__CHKCI001	1	0.317311	0.354293	1	0	7.06716e-05
L6	D_0__Bacteria;D_1__Firmicutes;D_2__Clostridia;D_3__Clostridiales;D_4__Lachnospiraceae;D_5__Cellulosilyticum	1	0.317311	0.354293	1	0	2.23174e-05
L6	D_0__Bacteria;D_1__Firmicutes;D_2__Clostridia;D_3__Clostridiales;D_4__Lachnospiraceae;D_5__Epulopiscium	1	0.317311	0.354293	1	0	8.33219e-05
L6	D_0__Bacteria;D_1__Firmicutes;D_2__Clostridia;D_3__Clostridiales;D_4__Lachnospiraceae;D_5__FD2005	1	0.317311	0.354293	1	0	4.09152e-05
L6	D_0__Bacteria;D_1__Firmicutes;D_2__Clostridia;D_3__Clostridiales;D_4__Lachnospiraceae;D_5__Lachnospiraceae NK4B4 group	1	0.317311	0.354293	1	0	1.77957e-05
L6	D_0__Bacteria;D_1__Firmicutes;D_2__Clostridia;D_3__Clostridiales;D_4__Lachnospiraceae;D_5__Lachnospiraceae UCG-009	1	0.317311	0.354293	1	0	5.63412e-05
L6	D_0__Bacteria;D_1__Firmicutes;D_2__Clostridia;D_3__Clostridiales;D_4__Lachnospiraceae;D_5__Murimonas	1	0.317311	0.354293	1	0	0.000148782
L6	D_0__Bacteria;D_1__Firmicutes;D_2__Clostridia;D_3__Clostridiales;D_4__Lachnospiraceae;D_5__[Eubacterium] fissicatena group	1	0.317311	0.354293	1	0	4.83543e-05
L6	D_0__Bacteria;D_1__Firmicutes;D_2__Clostridia;D_3__Clostridiales;D_4__Peptostreptococcaceae;D_4__Peptostreptococcaceae_unclassified	1	0.317311	0.354293	1	8.28998e-05	0
L6	D_0__Bacteria;D_1__Firmicutes;D_2__Clostridia;D_3__Clostridiales;D_4__Peptostreptococcaceae;D_5__Peptostreptococcus	1	0.317311	0.354293	1	0	3.71956e-05
L6	D_0__Bacteria;D_1__Firmicutes;D_2__Clostridia;D_3__Clostridiales;D_4__Ruminococcaceae;D_5__Hydrogenoanaerobacterium	1	0.317311	0.354293	1	0	3.55915e-05
L6	D_0__Bacteria;D_1__Firmicutes;D_2__Clostridia;D_3__Clostridiales;D_4__Ruminococcaceae;D_5__Ruminiclostridium 1	1	0.317311	0.354293	1	0	1.60365e-05
L6	D_0__Bacteria;D_1__Firmicutes;D_2__Clostridia;D_3__Clostridiales;D_4__Ruminococcaceae;D_5__Ruminococcaceae UCG-009	1	0.317311	0.354293	1	3.98486e-05	0
L6	D_0__Bacteria;D_1__Firmicutes;D_2__Erysipelotrichia;D_3__Erysipelotrichales;D_4__Erysipelotrichaceae;D_5__Asteroleplasma	1	0.317311	0.354293	1	0	3.55915e-05
L6	D_0__Bacteria;D_1__Firmicutes;D_2__Erysipelotrichia;D_3__Erysipelotrichales;D_4__Erysipelotrichaceae;D_5__Candidatus Stoquefichus	1	0.317311	0.354293	1	0	5.9513e-05
L6	D_0__Bacteria;D_1__Firmicutes;D_2__Erysipelotrichia;D_3__Erysipelotrichales;D_4__Erysipelotrichaceae;D_5__Dielma	1	0.317311	0.354293	1	0	6.63341e-05
L6	D_0__Bacteria;D_1__Firmicutes;D_2__Erysipelotrichia;D_3__Erysipelotrichales;D_4__Erysipelotrichaceae;D_5__Erysipelotrichaceae UCG-004	1	0.317311	0.354293	1	0	3.16536e-05
L6	D_0__Bacteria;D_1__Firmicutes;D_2__Erysipelotrichia;D_3__Erysipelotrichales;D_4__Erysipelotrichaceae;D_5__Faecalitalea	1	0.317311	0.354293	1	0	5.30673e-05
L6	D_0__Bacteria;D_1__Firmicutes;D_2__Erysipelotrichia;D_3__Erysipelotrichales;D_4__Erysipelotrichaceae;D_5__uncultured bacterium	1	0.317311	0.354293	1	0	1.32668e-05
L6	D_0__Bacteria;D_1__Firmicutes;D_2__Negativicutes;D_3__Selenomonadales;D_4__Veillonellaceae;D_5__Mitsuokella	1	0.317311	0.354293	1	0	5.63412e-05
L6	D_0__Bacteria;D_1__Firmicutes;D_2__Negativicutes;D_3__Selenomonadales;D_4__Veillonellaceae;D_5__Selenomonas 3	1	0.317311	0.354293	1	0	0.000126465
L6	D_0__Bacteria;D_1__Fusobacteria;D_2__Fusobacteriia;D_3__Fusobacteriales;D_4__Leptotrichiaceae;D_5__Leptotrichia	1	0.317311	0.354293	1	0	9.67086e-05
L6	D_0__Bacteria;D_1__Gemmatimonadetes;D_2__Gemmatimonadetes;D_3__Gemmatimonadales;D_4__Gemmatimonadaceae;D_5__Gemmatimonas	1	0.317311	0.354293	1	0	3.33288e-05
L6	D_0__Bacteria;D_1__Hydrogenedentes;D_2__Hydrogenedentia;D_3__Hydrogenedentiales;D_4__Hydrogenedensaceae;D_5__uncultured bacterium	1	0.317311	0.354293	1	0	7.1183e-06
L6	D_0__Bacteria;D_1__Kiritimatiellaeota;D_2__Kiritimatiellae;D_3__WCHB1-41;D_3__WCHB1-41_unclassified;D_3__WCHB1-41_unclassified	1	0.317311	0.354293	1	0	7.64631e-05
L6	D_0__Bacteria;D_1__Kiritimatiellaeota;D_2__Kiritimatiellae;D_3__WCHB1-41;D_4__uncultured bacterium;D_5__uncultured bacterium	1	0.317311	0.354293	1	0	1.80878e-05
L6	D_0__Bacteria;D_1__Marinimicrobia (SAR406 clade);D_2__uncultured marine bacterium;D_3__uncultured marine bacterium;D_4__uncultured marine bacterium;D_5__uncultured marine bacterium	1	0.317311	0.354293	1	0	3.53782e-05
L6	D_0__Bacteria;D_1__Nitrospirae;D_2__Nitrospira;D_3__Nitrospirales;D_4__Nitrospiraceae;D_5__Nitrospira	1	0.317311	0.354293	1	0	2.21114e-05
L6	D_0__Bacteria;D_1__Planctomycetes;D_2__OM190;D_3__uncultured Planctomycetaceae bacterium;D_4__uncultured Planctomycetaceae bacterium;D_5__uncultured Planctomycetaceae bacterium	1	0.317311	0.354293	1	0	2.13549e-05
L6	D_0__Bacteria;D_1__Planctomycetes;D_2__Planctomycetacia;D_3__Pirellulales;D_4__Pirellulaceae;D_5__Pirellula	1	0.317311	0.354293	1	0	0.000104634
L6	D_0__Bacteria;D_1__Proteobacteria;D_2__Alphaproteobacteria;D_3__Acetobacterales;D_4__Acetobacteraceae;D_5__Acidiphilium	1	0.317311	0.354293	1	0	1.76891e-05
L6	D_0__Bacteria;D_1__Proteobacteria;D_2__Alphaproteobacteria;D_3__Caulobacterales;D_4__Caulobacteraceae;D_5__Brevundimonas	1	0.317311	0.354293	1	0	2.60369e-05
L6	D_0__Bacteria;D_1__Proteobacteria;D_2__Alphaproteobacteria;D_3__Caulobacterales;D_4__Hyphomonadaceae;D_5__Maricaulis	1	0.317311	0.354293	1	0	2.81706e-05
L6	D_0__Bacteria;D_1__Proteobacteria;D_2__Alphaproteobacteria;D_3__Puniceispirillales;D_4__SAR116 clade;D_5__marine metagenome	1	0.317311	0.354293	1	0	4.62689e-05
L6	D_0__Bacteria;D_1__Proteobacteria;D_2__Alphaproteobacteria;D_3__Puniceispirillales;D_4__SAR116 clade;D_5__uncultured bacterium	1	0.317311	0.354293	1	0	1.33315e-05
L6	D_0__Bacteria;D_1__Proteobacteria;D_2__Alphaproteobacteria;D_3__Rhizobiales;D_4__Beijerinckiaceae;D_5__Methylobacterium	1	0.317311	0.354293	1	0	0.000181313
L6	D_0__Bacteria;D_1__Proteobacteria;D_2__Alphaproteobacteria;D_3__Rhizobiales;D_4__Devosiaceae;D_5__Devosia	1	0.317311	0.354293	1	0	2.33301e-05
L6	D_0__Bacteria;D_1__Proteobacteria;D_2__Alphaproteobacteria;D_3__Rhizobiales;D_4__Rhizobiaceae;D_5__Allorhizobium-Neorhizobium-Pararhizobium-Rhizobium	1	0.317311	0.354293	1	0	0.000316163
L6	D_0__Bacteria;D_1__Proteobacteria;D_2__Alphaproteobacteria;D_3__Rhizobiales;D_4__Rhizobiaceae;D_5__Aureimonas	1	0.317311	0.354293	1	0	3.20323e-05
L6	D_0__Bacteria;D_1__Proteobacteria;D_2__Alphaproteobacteria;D_3__Rhodobacterales;D_4__Rhodobacteraceae;D_5__Rhodobacter	1	0.317311	0.354293	1	0	7.1183e-05
L6	D_0__Bacteria;D_1__Proteobacteria;D_2__Alphaproteobacteria;D_3__Rhodobacterales;D_4__Rhodobacteraceae;D_5__Rubellimicrobium	1	0.317311	0.354293	1	0	7.24387e-05
L6	D_0__Bacteria;D_1__Proteobacteria;D_2__Alphaproteobacteria;D_3__Rhodospirillales;D_3__Rhodospirillales_unclassified;D_3__Rhodospirillales_unclassified	1	0.317311	0.354293	1	0	0.000100609
L6	D_0__Bacteria;D_1__Proteobacteria;D_2__Alphaproteobacteria;D_3__Rhodospirillales;D_4__AEGEAN-169 marine group;D_5__marine metagenome	1	0.317311	0.354293	1	0	5.33872e-05
L6	D_0__Bacteria;D_1__Proteobacteria;D_2__Alphaproteobacteria;D_3__Rhodospirillales;D_4__Rhodopirillaceae;D_5__Defluviicoccus	1	0.317311	0.354293	1	0	5.23168e-05
L6	D_0__Bacteria;D_1__Proteobacteria;D_2__Alphaproteobacteria;D_3__Rhodospirillales;D_4__uncultured;D_4__uncultured_unclassified	1	0.317311	0.354293	1	0	1.80878e-05
L6	D_0__Bacteria;D_1__Proteobacteria;D_2__Alphaproteobacteria;D_3__Rhodospirillales;D_4__uncultured;D_5__uncultured bacterium	1	0.317311	0.354293	1	0	2.26097e-05
L6	D_0__Bacteria;D_1__Proteobacteria;D_2__Alphaproteobacteria;D_3__Rickettsiales;D_4__Anaplasmataceae;D_5__Wolbachia	1	0.317311	0.354293	1	0	0.000100428
L6	D_0__Bacteria;D_1__Proteobacteria;D_2__Alphaproteobacteria;D_3__Rickettsiales;D_4__Mitochondria;D_4__Mitochondria_unclassified	1	0.317311	0.354293	1	0	0.000152926
L6	D_0__Bacteria;D_1__Proteobacteria;D_2__Alphaproteobacteria;D_3__Rickettsiales;D_4__Mitochondria;D_5__Penicillium expansum	1	0.317311	0.354293	1	0	7.43912e-06
L6	D_0__Bacteria;D_1__Proteobacteria;D_2__Alphaproteobacteria;D_3__Rickettsiales;D_4__Rickettsiaceae;D_5__Rickettsia	1	0.317311	0.354293	1	0	5.57934e-05
L6	D_0__Bacteria;D_1__Proteobacteria;D_2__Alphaproteobacteria;D_3__SAR11 clade;D_4__Clade I;D_5__Clade Ib	1	0.317311	0.354293	1	0	5.69464e-05
L6	D_0__Bacteria;D_1__Proteobacteria;D_2__Alphaproteobacteria;D_3__SAR11 clade;D_4__Clade IV;D_5__uncultured bacterium	1	0.317311	0.354293	1	0	3.98005e-05
L6	D_0__Bacteria;D_1__Proteobacteria;D_2__Deltaproteobacteria;D_3__Oligoflexales;D_4__0319-6G20;D_5__uncultured marine bacterium	1	0.317311	0.354293	1	8.73904e-06	0
L6	D_0__Bacteria;D_1__Proteobacteria;D_2__Deltaproteobacteria;D_3__SAR324 clade(Marine group B);D_4__uncultured SAR324 cluster bacterium;D_5__uncultured SAR324 cluster bacterium	1	0.317311	0.354293	1	0	7.96009e-05
L6	D_0__Bacteria;D_1__Proteobacteria;D_2__Deltaproteobacteria;D_3__Syntrophobacterales;D_4__Syntrophaceae;D_5__Desulfomonile	1	0.317311	0.354293	1	0	0.000108527
L6	D_0__Bacteria;D_1__Proteobacteria;D_2__Gammaproteobacteria;D_2__Gammaproteobacteria_unclassified;D_2__Gammaproteobacteria_unclassified;D_2__Gammaproteobacteria_unclassified	1	0.317311	0.354293	1	0	7.6873e-05
L6	D_0__Bacteria;D_1__Proteobacteria;D_2__Gammaproteobacteria;D_3__Alteromonadales;D_4__Alteromonadaceae;D_5__Glaciecola	1	0.317311	0.354293	1	0	3.61755e-05
L6	D_0__Bacteria;D_1__Proteobacteria;D_2__Gammaproteobacteria;D_3__Alteromonadales;D_4__Alteromonadaceae;D_5__Rheinheimera	1	0.317311	0.354293	1	0	3.61755e-05
L6	D_0__Bacteria;D_1__Proteobacteria;D_2__Gammaproteobacteria;D_3__Alteromonadales;D_4__Alteromonadaceae;D_5__Salinimonas	1	0.317311	0.354293	1	0	8.13949e-05
L6	D_0__Bacteria;D_1__Proteobacteria;D_2__Gammaproteobacteria;D_3__Alteromonadales;D_4__Pseudoalteromonadaceae;D_5__Pseudoalteromonas	1	0.317311	0.354293	1	0	1.42366e-05
L6	D_0__Bacteria;D_1__Proteobacteria;D_2__Gammaproteobacteria;D_3__Alteromonadales;D_4__Pseudoalteromonadaceae;D_5__Psychrosphaera	1	0.317311	0.354293	1	0	3.62193e-05
L6	D_0__Bacteria;D_1__Proteobacteria;D_2__Gammaproteobacteria;D_3__Betaproteobacteriales;D_4__Burkholderiaceae;D_5__Burkholderia-Caballeronia-Paraburkholderia	1	0.317311	0.354293	1	0	4.8645e-05
L6	D_0__Bacteria;D_1__Proteobacteria;D_2__Gammaproteobacteria;D_3__Betaproteobacteriales;D_4__Burkholderiaceae;D_5__Comamonas	1	0.317311	0.354293	1	0	0.000113049
L6	D_0__Bacteria;D_1__Proteobacteria;D_2__Gammaproteobacteria;D_3__Betaproteobacteriales;D_4__Burkholderiaceae;D_5__Cupriavidus	1	0.317311	0.354293	1	0	9.67086e-05
L6	D_0__Bacteria;D_1__Proteobacteria;D_2__Gammaproteobacteria;D_3__Betaproteobacteriales;D_4__Burkholderiaceae;D_5__MWH-UniP1 aquatic group	1	0.317311	0.354293	1	0	1.80878e-05
L6	D_0__Bacteria;D_1__Proteobacteria;D_2__Gammaproteobacteria;D_3__Betaproteobacteriales;D_4__Burkholderiaceae;D_5__Massilia	1	0.317311	0.354293	1	0	1.35658e-05
L6	D_0__Bacteria;D_1__Proteobacteria;D_2__Gammaproteobacteria;D_3__Betaproteobacteriales;D_4__Burkholderiaceae;D_5__Undibacterium	1	0.317311	0.354293	1	0	2.84732e-05
L6	D_0__Bacteria;D_1__Proteobacteria;D_2__Gammaproteobacteria;D_3__Betaproteobacteriales;D_4__Neisseriaceae;D_4__Neisseriaceae_unclassified	1	0.317311	0.354293	1	0	0.000137624
L6	D_0__Bacteria;D_1__Proteobacteria;D_2__Gammaproteobacteria;D_3__Betaproteobacteriales;D_4__Neisseriaceae;D_5__Kingella	1	0.317311	0.354293	1	0	5.57934e-05
L6	D_0__Bacteria;D_1__Proteobacteria;D_2__Gammaproteobacteria;D_3__Betaproteobacteriales;D_4__Neisseriaceae;D_5__uncultured	1	0.317311	0.354293	1	0	2.71316e-05
L6	D_0__Bacteria;D_1__Proteobacteria;D_2__Gammaproteobacteria;D_3__Betaproteobacteriales;D_4__Rhodocyclaceae;D_5__Uliginosibacterium	1	0.317311	0.354293	1	0	2.65336e-05
L6	D_0__Bacteria;D_1__Proteobacteria;D_2__Gammaproteobacteria;D_3__Chromatiales;D_4__Sedimenticolaceae;D_5__uncultured bacterium	1	0.317311	0.354293	1	0	5.87852e-05
L6	D_0__Bacteria;D_1__Proteobacteria;D_2__Gammaproteobacteria;D_3__Diplorickettsiales;D_4__Diplorickettsiaceae;D_5__Aquicella	1	0.317311	0.354293	1	0	4.02437e-05
L6	D_0__Bacteria;D_1__Proteobacteria;D_2__Gammaproteobacteria;D_3__Enterobacteriales;D_4__Enterobacteriaceae;D_4__Enterobacteriaceae_unclassified	1	0.317311	0.354293	1	0	0.000201219
L6	D_0__Bacteria;D_1__Proteobacteria;D_2__Gammaproteobacteria;D_3__Enterobacteriales;D_4__Enterobacteriaceae;D_5__Pantoea	1	0.317311	0.354293	1	0	0.000197137
L6	D_0__Bacteria;D_1__Proteobacteria;D_2__Gammaproteobacteria;D_3__Enterobacteriales;D_4__Enterobacteriaceae;D_5__Proteus	1	0.317311	0.354293	1	0	5.20738e-05
L6	D_0__Bacteria;D_1__Proteobacteria;D_2__Gammaproteobacteria;D_3__Enterobacteriales;D_4__Enterobacteriaceae;D_5__Providencia	1	0.317311	0.354293	1	0	7.2351e-05
L6	D_0__Bacteria;D_1__Proteobacteria;D_2__Gammaproteobacteria;D_3__Gammaproteobacteria Incertae Sedis;D_4__Unknown Family;D_5__Acidibacter	1	0.317311	0.354293	1	0	1.11587e-05
L6	D_0__Bacteria;D_1__Proteobacteria;D_2__Gammaproteobacteria;D_3__Oceanospirillales;D_4__Litoricolaceae;D_5__Litoricola	1	0.317311	0.354293	1	0	5.63412e-05
L6	D_0__Bacteria;D_1__Proteobacteria;D_2__Gammaproteobacteria;D_3__Oceanospirillales;D_4__Saccharospirillaceae;D_4__Saccharospirillaceae_unclassified	1	0.317311	0.354293	1	0	1.06774e-05
L6	D_0__Bacteria;D_1__Proteobacteria;D_2__Gammaproteobacteria;D_3__Oceanospirillales;D_4__Saccharospirillaceae;D_5__Thalassolituus	1	0.317311	0.354293	1	0	3.55915e-05
L6	D_0__Bacteria;D_1__Proteobacteria;D_2__Gammaproteobacteria;D_3__Orbales;D_4__Orbaceae;D_5__Orbus	1	0.317311	0.354293	1	0	0.000163661
L6	D_0__Bacteria;D_1__Proteobacteria;D_2__Gammaproteobacteria;D_3__Pasteurellales;D_4__Pasteurellaceae;D_5__Mannheimia	1	0.317311	0.354293	1	0	0.000178539
L6	D_0__Bacteria;D_1__Proteobacteria;D_2__Gammaproteobacteria;D_3__Pasteurellales;D_4__Pasteurellaceae;D_5__Rodentibacter	1	0.317311	0.354293	1	0	9.25379e-05
L6	D_0__Bacteria;D_1__Proteobacteria;D_2__Gammaproteobacteria;D_3__SAR86 clade;D_3__SAR86_clade_unclassified;D_3__SAR86_clade_unclassified	1	0.317311	0.354293	1	0	3.99945e-05
L6	D_0__Bacteria;D_1__Proteobacteria;D_2__Gammaproteobacteria;D_3__SAR86 clade;D_4__uncultured SAR86 cluster bacterium;D_5__uncultured SAR86 cluster bacterium	1	0.317311	0.354293	1	0	4.52194e-05
L6	D_0__Bacteria;D_1__Proteobacteria;D_2__Gammaproteobacteria;D_3__Xanthomonadales;D_4__Xanthomonadaceae;D_5__Stenotrophomonas	1	0.317311	0.354293	1	0	1.77957e-05
L6	D_0__Bacteria;D_1__Spirochaetes;D_2__Spirochaetia;D_3__Spirochaetales;D_4__Spirochaetaceae;D_5__uncultured	1	0.317311	0.354293	1	0	1.11587e-05
L6	D_0__Bacteria;D_1__Tenericutes;D_2__Mollicutes;D_3__Entomoplasmatales;D_4__Entomoplasmatales Incertae Sedis;D_5__Candidatus Hepatoplasma	1	0.317311	0.354293	1	0	0.000107867
L6	D_0__Bacteria;D_1__Tenericutes;D_2__Mollicutes;D_3__Izimaplasmatales;D_4__gut metagenome;D_5__gut metagenome	1	0.317311	0.354293	1	0	3.33288e-05
L6	D_0__Bacteria;D_1__Tenericutes;D_2__Mollicutes;D_3__Izimaplasmatales;D_4__uncultured bacterium;D_5__uncultured bacterium	1	0.317311	0.354293	1	0	6.33072e-05
L6	D_0__Bacteria;D_1__Tenericutes;D_2__Mollicutes;D_3__Izimaplasmatales;D_4__uncultured organism;D_5__uncultured organism	1	0.317311	0.354293	1	0	2.6663e-05
L6	D_0__Bacteria;D_1__Tenericutes;D_2__Mollicutes;D_3__Mollicutes RF39;D_4__gut metagenome;D_5__gut metagenome	1	0.317311	0.354293	1	0	2.6663e-05
L6	D_0__Bacteria;D_1__Tenericutes;D_2__Mollicutes;D_3__Mollicutes RF39;D_4__uncultured rumen bacterium;D_5__uncultured rumen bacterium	1	0.317311	0.354293	1	0	5.99918e-05
L6	D_0__Bacteria;D_1__Tenericutes;D_2__Mollicutes;D_3__Mycoplasmatales;D_4__Mycoplasmataceae;D_5__Mycoplasma	1	0.317311	0.354293	1	0	6.76238e-05
L6	D_0__Bacteria;D_1__WPS-2;D_2__marine metagenome;D_3__marine metagenome;D_4__marine metagenome;D_5__marine metagenome	1	0.317311	0.354293	1	0	8.85362e-05
L6	D_0__Bacteria;D_1__Firmicutes;D_2__Clostridia;D_3__Clostridiales;D_4__Ruminococcaceae;D_5__Anaerotruncus	0.981132	0.321919	0.358603	1	9.02509e-05	0.000346002
L6	D_0__Bacteria;D_1__Firmicutes;D_2__Clostridia;D_3__Clostridiales;D_4__Peptococcaceae;D_5__uncultured	0.92039	0.337373	0.374667	1	0.000420771	0.000573575
L6	D_0__Bacteria;D_1__Firmicutes;D_2__Clostridia;D_3__Clostridiales;D_4__Lachnospiraceae;D_5__uncultured	0.918367	0.337904	0.374667	1	0.00849935	0.0106882
L6	D_0__Bacteria;D_1__Patescibacteria;D_2__Saccharimonadia;D_3__Saccharimonadales;D_4__Saccharimonadaceae;D_5__Candidatus Saccharimonas	0.721511	0.395649	0.437681	1	0.000480867	0.00204325
L6	D_0__Bacteria;D_1__Firmicutes;D_2__Clostridia;D_3__Clostridiales;D_4__Ruminococcaceae;D_5__GCA-900066225	0.640122	0.423667	0.467595	1	0.000145445	2.84732e-05
L6	D_0__Bacteria;D_1__Actinobacteria;D_2__Coriobacteriia;D_3__Coriobacteriales;D_4__Eggerthellaceae;D_5__Enterorhabdus	0.494965	0.481721	0.530446	1	0.000844127	0.00068382
L6	D_0__Bacteria;D_1__Firmicutes;D_2__Clostridia;D_3__Clostridiales;D_4__Ruminococcaceae;D_5__Ruminococcaceae UCG-010	0.330612	0.565299	0.621051	1	0.000793114	0.000935315
L6	D_0__Bacteria;D_1__Firmicutes;D_2__Clostridia;D_3__Clostridiales;D_4__Lachnospiraceae;D_4__Lachnospiraceae_unclassified	0.2	0.654721	0.717646	1	0.0156933	0.0128212
L6	D_0__Bacteria;D_1__Proteobacteria;D_2__Alphaproteobacteria;D_2__Alphaproteobacteria_unclassified;D_2__Alphaproteobacteria_unclassified;D_2__Alphaproteobacteria_unclassified	0.138593	0.709684	0.776116	1	9.1334e-05	7.09697e-05
L6	D_0__Bacteria;D_1__Firmicutes;D_2__Clostridia;D_3__Clostridiales;D_4__Family XIII;D_5__[Eubacterium] nodatum group	0.102463	0.748894	0.81713	1	7.94363e-05	0.000251833
L6	D_0__Bacteria;D_1__Firmicutes;D_2__Clostridia;D_3__Clostridiales;D_4__Lachnospiraceae;D_5__GCA-900066575	0.0370605	0.847342	0.921077	1	0.000931538	0.00108281
L6	D_0__Bacteria;D_1__Bacteroidetes;D_2__Bacteroidia;D_3__Bacteroidales;D_4__Muribaculaceae;D_5__uncultured Bacteroidales bacterium	0.0367347	0.848006	0.921077	1	0.0144162	0.00953619
L6	D_0__Bacteria;D_1__Firmicutes;D_2__Clostridia;D_3__Clostridiales;D_4__Ruminococcaceae;D_5__Ruminococcaceae UCG-004	0.0256158	0.872842	0.945908	1	0.000229527	0.000189016
L6	D_0__Bacteria;D_1__Firmicutes;D_2__Clostridia;D_3__Clostridiales;D_4__Clostridiales vadinBB60 group;D_5__uncultured bacterium	0.00408163	0.94906	1	1	0.00697839	0.00377817
L6	D_0__Bacteria;D_1__Firmicutes;D_2__Clostridia;D_3__Clostridiales;D_4__Lachnospiraceae;D_5__A2	0.00408163	0.94906	1	1	0.00614711	0.00713309
L6	D_0__Archaea;D_1__Euryarchaeota;D_2__Methanobacteria;D_3__Methanobacteriales;D_4__Methanobacteriaceae;D_5__Methanosphaera	nan	nan	1	nan	0	0
L6	D_0__Bacteria;D_1__Acidobacteria;D_2__Blastocatellia (Subgroup 4);D_3__Pyrinomonadales;D_4__Pyrinomonadaceae;D_5__RB41	nan	nan	1	nan	0	0
L6	D_0__Bacteria;D_1__Actinobacteria;D_2__Actinobacteria;D_3__Micrococcales;D_4__Intrasporangiaceae;D_4__Intrasporangiaceae_unclassified	nan	nan	1	nan	0	0
L6	D_0__Bacteria;D_1__Actinobacteria;D_2__Actinobacteria;D_3__Micrococcales;D_4__Microbacteriaceae;D_5__Candidatus Aquiluna	nan	nan	1	nan	0	0
L6	D_0__Bacteria;D_1__Actinobacteria;D_2__Actinobacteria;D_3__Propionibacteriales;D_4__Propionibacteriaceae;D_5__Propionimicrobium	nan	nan	1	nan	0	0
L6	D_0__Bacteria;D_1__Actinobacteria;D_2__Coriobacteriia;D_3__Coriobacteriales;D_4__Eggerthellaceae;D_5__Parvibacter	nan	nan	1	nan	0	0
L6	D_0__Bacteria;D_1__Actinobacteria;D_2__Thermoleophilia;D_3__Solirubrobacterales;D_4__Solirubrobacteraceae;D_5__Solirubrobacter	nan	nan	1	nan	0	0
L6	D_0__Bacteria;D_1__Bacteroidetes;D_2__Bacteroidia;D_3__Flavobacteriales;D_4__Flavobacteriaceae;D_5__uncultured	nan	nan	1	nan	0	0
L6	D_0__Bacteria;D_1__Bacteroidetes;D_2__Bacteroidia;D_3__Flavobacteriales;D_4__NS9 marine group;D_5__marine metagenome	nan	nan	1	nan	0	0
L6	D_0__Bacteria;D_1__Chloroflexi;D_2__JG30-KF-CM66;D_3__uncultured bacterium;D_4__uncultured bacterium;D_5__uncultured bacterium	nan	nan	1	nan	0	0
L6	D_0__Bacteria;D_1__Cyanobacteria;D_2__Oxyphotobacteria;D_3__Synechococcales;D_4__Cyanobiaceae;D_5__Cyanobium PCC-6307	nan	nan	1	nan	0	0
L6	D_0__Bacteria;D_1__Deinococcus-Thermus;D_2__Deinococci;D_3__Thermales;D_4__Thermaceae;D_5__Thermus	nan	nan	1	nan	0	0
L6	D_0__Bacteria;D_1__Firmicutes;D_2__Bacilli;D_2__Bacilli_unclassified;D_2__Bacilli_unclassified;D_2__Bacilli_unclassified	nan	nan	1	nan	0	0
L6	D_0__Bacteria;D_1__Firmicutes;D_2__Clostridia;D_3__Clostridiales;D_4__Family XIII;D_5__Anaerovorax	nan	nan	1	nan	0	0
L6	D_0__Bacteria;D_1__Firmicutes;D_2__Clostridia;D_3__Clostridiales;D_4__Family XIII;D_5__[Eubacterium] brachy group	nan	nan	1	nan	0	0
L6	D_0__Bacteria;D_1__Firmicutes;D_2__Erysipelotrichia;D_3__Erysipelotrichales;D_4__Erysipelotrichaceae;D_4__Erysipelotrichaceae_unclassified	nan	nan	1	nan	0	0
L6	D_0__Bacteria;D_1__Firmicutes;D_2__Negativicutes;D_3__Selenomonadales;D_4__Veillonellaceae;D_4__Veillonellaceae_unclassified	nan	nan	1	nan	0	0
L6	D_0__Bacteria;D_1__Lentisphaerae;D_2__Lentisphaeria;D_3__Victivallales;D_4__vadinBE97;D_5__uncultured rumen bacterium	nan	nan	1	nan	0	0
L6	D_0__Bacteria;D_1__Planctomycetes;D_2__Planctomycetacia;D_3__Pirellulales;D_4__Pirellulaceae;D_5__Rhodopirellula	nan	nan	1	nan	0	0
L6	D_0__Bacteria;D_1__Proteobacteria;D_2__Alphaproteobacteria;D_3__Acetobacterales;D_4__Acetobacteraceae;D_5__Craurococcus	nan	nan	1	nan	0	0
L6	D_0__Bacteria;D_1__Proteobacteria;D_2__Alphaproteobacteria;D_3__Acetobacterales;D_4__Acetobacteraceae;D_5__Gluconobacter	nan	nan	1	nan	0	0
L6	D_0__Bacteria;D_1__Proteobacteria;D_2__Alphaproteobacteria;D_3__Acetobacterales;D_4__Acetobacteraceae;D_5__Roseomonas	nan	nan	1	nan	0	0
L6	D_0__Bacteria;D_1__Proteobacteria;D_2__Alphaproteobacteria;D_3__Caulobacterales;D_4__Caulobacteraceae;D_5__uncultured	nan	nan	1	nan	0	0
L6	D_0__Bacteria;D_1__Proteobacteria;D_2__Alphaproteobacteria;D_3__Parvibaculales;D_4__PS1 clade;D_5__marine metagenome	nan	nan	1	nan	0	0
L6	D_0__Bacteria;D_1__Proteobacteria;D_2__Alphaproteobacteria;D_3__Rhodospirillales;D_4__AEGEAN-169 marine group;D_5__unidentified marine bacterioplankton	nan	nan	1	nan	0	0
L6	D_0__Bacteria;D_1__Proteobacteria;D_2__Alphaproteobacteria;D_3__Rickettsiales;D_4__S25-593;D_5__uncultured alpha proteobacterium	nan	nan	1	nan	0	0
L6	D_0__Bacteria;D_1__Proteobacteria;D_2__Alphaproteobacteria;D_3__Rickettsiales;D_4__SM2D12;D_4__SM2D12_unclassified	nan	nan	1	nan	0	0
L6	D_0__Bacteria;D_1__Proteobacteria;D_2__Alphaproteobacteria;D_3__Sphingomonadales;D_4__Sphingomonadaceae;D_5__Altererythrobacter	nan	nan	1	nan	0	0
L6	D_0__Bacteria;D_1__Proteobacteria;D_2__Deltaproteobacteria;D_3__Bdellovibrionales;D_4__Bacteriovoracaceae;D_5__Peredibacter	nan	nan	1	nan	0	0
L6	D_0__Bacteria;D_1__Proteobacteria;D_2__Deltaproteobacteria;D_3__Desulfobacterales;D_4__Desulfobacteraceae;D_5__uncultured	nan	nan	1	nan	0	0
L6	D_0__Bacteria;D_1__Proteobacteria;D_2__Gammaproteobacteria;D_3__Alteromonadales;D_4__Alteromonadaceae;D_5__Alishewanella	nan	nan	1	nan	0	0
L6	D_0__Bacteria;D_1__Proteobacteria;D_2__Gammaproteobacteria;D_3__Enterobacteriales;D_4__Enterobacteriaceae;D_5__uncultured	nan	nan	1	nan	0	0
L6	D_0__Bacteria;D_1__Proteobacteria;D_2__Gammaproteobacteria;D_3__OM182 clade;D_4__uncultured bacterium;D_5__uncultured bacterium	nan	nan	1	nan	0	0
L6	D_0__Bacteria;D_1__Proteobacteria;D_2__Gammaproteobacteria;D_3__Pseudomonadales;D_4__Moraxellaceae;D_5__Psychrobacter	nan	nan	1	nan	0	0
L7	D_0__Bacteria;D_1__Actinobacteria;D_2__Actinobacteria;D_3__Actinomycetales;D_4__Actinomycetaceae;D_5__Actinomyces;D_6__Actinomyces urinae	11.1754	0.000828873	0.0187505	0.693767	0	0.0091295
L7	D_0__Bacteria;D_1__Actinobacteria;D_2__Actinobacteria;D_3__Actinomycetales;D_4__Actinomycetaceae;D_5__Mobiluncus;D_6__Mobiluncus curtisii subsp. curtisii ATCC 35241	11.1754	0.000828873	0.0187505	0.693767	0	0.00480794
L7	D_0__Bacteria;D_1__Actinobacteria;D_2__Actinobacteria;D_3__Actinomycetales;D_4__Actinomycetaceae;D_5__Varibaculum;D_6__uncultured bacterium	11.1754	0.000828873	0.0187505	0.693767	0	0.0137898
L7	D_0__Bacteria;D_1__Actinobacteria;D_2__Actinobacteria;D_3__Corynebacteriales;D_4__Corynebacteriaceae;D_5__Corynebacterium 1;D_6__uncultured Corynebacterium sp.	11.1754	0.000828873	0.0187505	0.693767	0	0.00179852
L7	D_0__Bacteria;D_1__Actinobacteria;D_2__Actinobacteria;D_3__Corynebacteriales;D_4__Corynebacteriaceae;D_5__Corynebacterium 1;D_6__unidentified	11.1754	0.000828873	0.0187505	0.693767	0	0.00520206
L7	D_0__Bacteria;D_1__Actinobacteria;D_2__Actinobacteria;D_3__Corynebacteriales;D_4__Corynebacteriaceae;D_5__Lawsonella;D_6__uncultured bacterium	11.1754	0.000828873	0.0187505	0.693767	0	0.00233943
L7	D_0__Bacteria;D_1__Bacteroidetes;D_2__Bacteroidia;D_3__Bacteroidales;D_4__Bacteroidaceae;D_5__Bacteroides;D_5__Bacteroides_unclassified	11.1754	0.000828873	0.0187505	0.693767	0	0.0254169
L7	D_0__Bacteria;D_1__Bacteroidetes;D_2__Bacteroidia;D_3__Bacteroidales;D_4__Bacteroidaceae;D_5__Bacteroides;D_6__Bacteroides dorei	11.1754	0.000828873	0.0187505	0.693767	0	0.00317404
L7	D_0__Bacteria;D_1__Bacteroidetes;D_2__Bacteroidia;D_3__Bacteroidales;D_4__Bacteroidaceae;D_5__Bacteroides;D_6__unidentified	11.1754	0.000828873	0.0187505	0.693767	0	0.00887151
L7	D_0__Bacteria;D_1__Bacteroidetes;D_2__Bacteroidia;D_3__Bacteroidales;D_4__Marinifilaceae;D_5__Odoribacter;D_6__uncultured bacterium	11.1754	0.000828873	0.0187505	0.693767	0	0.00415975
L7	D_0__Bacteria;D_1__Bacteroidetes;D_2__Bacteroidia;D_3__Bacteroidales;D_4__Porphyromonadaceae;D_5__Porphyromonas;D_6__Porphyromonas sp. HMSC065F10	11.1754	0.000828873	0.0187505	0.693767	0	0.00780625
L7	D_0__Bacteria;D_1__Bacteroidetes;D_2__Bacteroidia;D_3__Bacteroidales;D_4__Prevotellaceae;D_5__Prevotella;D_6__Prevotella buccalis DNF00853	11.1754	0.000828873	0.0187505	0.693767	0	0.00245564
L7	D_0__Bacteria;D_1__Bacteroidetes;D_2__Bacteroidia;D_3__Bacteroidales;D_4__Rikenellaceae;D_5__Rikenellaceae RC9 gut group;D_6__uncultured bacterium	11.1754	0.000828873	0.0187505	0.693767	0	0.0032667
L7	D_0__Bacteria;D_1__Firmicutes;D_2__Bacilli;D_3__Bacillales;D_4__Staphylococcaceae;D_5__Staphylococcus;D_6__Staphylococcus aureus	11.1754	0.000828873	0.0187505	0.693767	0	0.0117955
L7	D_0__Bacteria;D_1__Firmicutes;D_2__Bacilli;D_3__Lactobacillales;D_4__Aerococcaceae;D_5__Facklamia;D_6__Facklamia ignava CCUG 37419	11.1754	0.000828873	0.0187505	0.693767	0	0.00470186
L7	D_0__Bacteria;D_1__Firmicutes;D_2__Bacilli;D_3__Lactobacillales;D_4__Lactobacillaceae;D_5__Lactobacillus;D_6__Lactobacillus murinus	11.1754	0.000828873	0.0187505	0.693767	0	0.0181403
L7	D_0__Bacteria;D_1__Firmicutes;D_2__Bacilli;D_3__Lactobacillales;D_4__Streptococcaceae;D_5__Streptococcus;D_6__Streptococcus salivarius subsp. thermophilus	11.1754	0.000828873	0.0187505	0.693767	0	0.00565762
L7	D_0__Bacteria;D_1__Firmicutes;D_2__Clostridia;D_3__Clostridiales;D_4__Family XI;D_5__Anaerococcus;D_6__uncultured bacterium	11.1754	0.000828873	0.0187505	0.693767	0	0.030791
L7	D_0__Bacteria;D_1__Firmicutes;D_2__Clostridia;D_3__Clostridiales;D_4__Family XI;D_5__Ezakiella;D_6__Tissierellia bacterium S7-1-4	11.1754	0.000828873	0.0187505	0.693767	0	0.010215
L7	D_0__Bacteria;D_1__Firmicutes;D_2__Clostridia;D_3__Clostridiales;D_4__Family XI;D_5__Finegoldia;D_6__uncultured bacterium	11.1754	0.000828873	0.0187505	0.693767	0	0.0111325
L7	D_0__Bacteria;D_1__Firmicutes;D_2__Clostridia;D_3__Clostridiales;D_4__Family XI;D_5__Gallicola;D_6__uncultured bacterium	11.1754	0.000828873	0.0187505	0.693767	0	0.0131735
L7	D_0__Bacteria;D_1__Firmicutes;D_2__Clostridia;D_3__Clostridiales;D_4__Family XI;D_5__Peptoniphilus;D_6__Peptoniphilus sp. KHD5	11.1754	0.000828873	0.0187505	0.693767	0	0.0046687
L7	D_0__Bacteria;D_1__Firmicutes;D_2__Clostridia;D_3__Clostridiales;D_4__Family XI;D_5__Peptoniphilus;D_6__uncultured bacterium	11.1754	0.000828873	0.0187505	0.693767	0	0.020639
L7	D_0__Bacteria;D_1__Firmicutes;D_2__Clostridia;D_3__Clostridiales;D_4__Family XI;D_5__Peptoniphilus;D_6__uncultured organism	11.1754	0.000828873	0.0187505	0.693767	0	0.00287648
L7	D_0__Bacteria;D_1__Firmicutes;D_2__Clostridia;D_3__Clostridiales;D_4__Lachnospiraceae;D_5__Anaerostipes;D_6__uncultured organism	11.1754	0.000828873	0.0187505	0.693767	0	0.00242408
L7	D_0__Bacteria;D_1__Firmicutes;D_2__Clostridia;D_3__Clostridiales;D_4__Lachnospiraceae;D_5__Blautia;D_6__uncultured organism	11.1754	0.000828873	0.0187505	0.693767	0	0.0173209
L7	D_0__Bacteria;D_1__Firmicutes;D_2__Clostridia;D_3__Clostridiales;D_4__Lachnospiraceae;D_5__Dorea;D_6__uncultured bacterium	11.1754	0.000828873	0.0187505	0.693767	0	0.00204556
L7	D_0__Bacteria;D_1__Firmicutes;D_2__Clostridia;D_3__Clostridiales;D_4__Lachnospiraceae;D_5__Fusicatenibacter;D_6__uncultured organism	11.1754	0.000828873	0.0187505	0.693767	0	0.00525997
L7	D_0__Bacteria;D_1__Firmicutes;D_2__Clostridia;D_3__Clostridiales;D_4__Lachnospiraceae;D_5__Lachnoclostridium;D_5__Lachnoclostridium_unclassified	11.1754	0.000828873	0.0187505	0.693767	0	0.00208551
L7	D_0__Bacteria;D_1__Firmicutes;D_2__Clostridia;D_3__Clostridiales;D_4__Lachnospiraceae;D_5__Lachnospiraceae NK4A136 group;D_5__Lachnospiraceae_NK4A136_group_unclassified	11.1754	0.000828873	0.0187505	0.693767	0	0.00242692
L7	D_0__Bacteria;D_1__Firmicutes;D_2__Clostridia;D_3__Clostridiales;D_4__Ruminococcaceae;D_5__Faecalibacterium;D_6__uncultured bacterium	11.1754	0.000828873	0.0187505	0.693767	0	0.0131819
L7	D_0__Bacteria;D_1__Firmicutes;D_2__Clostridia;D_3__Clostridiales;D_4__Ruminococcaceae;D_5__Fastidiosipila;D_6__bacterium str. Rauti	11.1754	0.000828873	0.0187505	0.693767	0	0.00146677
L7	D_0__Bacteria;D_1__Firmicutes;D_2__Clostridia;D_3__Clostridiales;D_4__Ruminococcaceae;D_5__Ruminococcaceae UCG-014;D_6__uncultured rumen bacterium	11.1754	0.000828873	0.0187505	0.693767	0	0.00258433
L7	D_0__Bacteria;D_1__Firmicutes;D_2__Clostridia;D_3__Clostridiales;D_4__Ruminococcaceae;D_5__Subdoligranulum;D_6__uncultured bacterium	11.1754	0.000828873	0.0187505	0.693767	0	0.00386579
L7	D_0__Bacteria;D_1__Firmicutes;D_2__Erysipelotrichia;D_3__Erysipelotrichales;D_4__Erysipelotrichaceae;D_5__Dubosiella;D_6__Dubosiella newyorkensis	11.1754	0.000828873	0.0187505	0.693767	0	0.00768612
L7	D_0__Bacteria;D_1__Firmicutes;D_2__Negativicutes;D_3__Selenomonadales;D_4__Veillonellaceae;D_5__Negativicoccus;D_6__Tissierellia bacterium S5-A11	11.1754	0.000828873	0.0187505	0.693767	0	0.00339588
L7	D_0__Bacteria;D_1__Proteobacteria;D_2__Gammaproteobacteria;D_3__Betaproteobacteriales;D_4__Burkholderiaceae;D_5__Delftia;D_6__Delftia tsuruhatensis	11.1754	0.000828873	0.0187505	0.693767	0	0.00237409
L7	D_0__Bacteria;D_1__Epsilonbacteraeota;D_2__Campylobacteria;D_3__Campylobacterales;D_4__Campylobacteraceae;D_5__Campylobacter;D_6__Campylobacter ureolyticus ACS-301-V-Sch3b	10.6167	0.00112073	0.0240526	0.93805	1.99243e-05	0.00239464
L7	D_0__Bacteria;D_1__Verrucomicrobia;D_2__Verrucomicrobiae;D_3__Verrucomicrobiales;D_4__Akkermansiaceae;D_5__Akkermansia;D_6__uncultured bacterium	10.6167	0.00112073	0.0240526	0.93805	3.32071e-05	0.0129931
L7	D_0__Bacteria;D_1__Bacteroidetes;D_2__Bacteroidia;D_3__Bacteroidales;D_4__Prevotellaceae;D_5__Prevotella 9;D_6__uncultured bacterium	10.2506	0.00136642	0.0278644	1	9.22602e-05	0.0309939
L7	D_0__Bacteria;D_1__Proteobacteria;D_2__Gammaproteobacteria;D_3__Enterobacteriales;D_4__Enterobacteriaceae;D_5__Escherichia-Shigella;D_6__Escherichia coli	10.2506	0.00136642	0.0278644	1	9.67809e-05	0.00813928
L7	D_0__Bacteria;D_1__Firmicutes;D_2__Clostridia;D_3__Clostridiales;D_4__Lachnospiraceae;D_5__Blautia;D_6__Lachnospiraceae bacterium 28-4	9.88692	0.00166458	0.0278644	1	0.00730211	0.000469406
L7	D_0__Bacteria;D_1__Firmicutes;D_2__Clostridia;D_3__Clostridiales;D_4__Peptostreptococcaceae;D_5__Romboutsia;D_6__uncultured bacterium	9.82159	0.00172476	0.0278644	1	0.0424161	0.00116088
L7	D_0__Bacteria;D_1__Actinobacteria;D_2__Actinobacteria;D_3__Bifidobacteriales;D_4__Bifidobacteriaceae;D_5__Bifidobacterium;D_6__uncultured bacterium	9.8	0.00174512	0.0278644	1	0.0480784	0.0101703
L7	D_0__Bacteria;D_1__Firmicutes;D_2__Clostridia;D_3__Clostridiales;D_4__Lachnospiraceae;D_5__uncultured;D_5__uncultured_unclassified	9.8	0.00174512	0.0278644	1	0.00648285	0.00138285
L7	D_0__Bacteria;D_1__Firmicutes;D_2__Clostridia;D_3__Clostridiales;D_4__Ruminococcaceae;D_4__Ruminococcaceae_unclassified;D_4__Ruminococcaceae_unclassified	9.8	0.00174512	0.0278644	1	0.00362225	0.000957234
L7	D_0__Bacteria;D_1__Firmicutes;D_2__Clostridia;D_3__Clostridiales;D_4__Ruminococcaceae;D_5__Ruminiclostridium;D_6__uncultured bacterium	9.8	0.00174512	0.0278644	1	0.0131332	0.00264114
L7	D_0__Bacteria;D_1__Firmicutes;D_2__Erysipelotrichia;D_3__Erysipelotrichales;D_4__Erysipelotrichaceae;D_5__Turicibacter;D_6__uncultured bacterium	9.21894	0.00239524	0.0278644	1	0.000235023	0.0055393
L7	D_0__Bacteria;D_1__Firmicutes;D_2__Clostridia;D_3__Clostridiales;D_4__Ruminococcaceae;D_5__Ruminococcaceae UCG-014;D_6__uncultured bacterium	9.01633	0.00267579	0.0278644	1	0.000599435	0.00293938
L7	D_0__Bacteria;D_1__Actinobacteria;D_2__Actinobacteria;D_3__Corynebacteriales;D_4__Corynebacteriaceae;D_5__Corynebacterium 1;D_5__Corynebacterium_1_unclassified	8.83019	0.00296288	0.0278644	1	0	0.00162002
L7	D_0__Bacteria;D_1__Actinobacteria;D_2__Actinobacteria;D_3__Corynebacteriales;D_4__Corynebacteriaceae;D_5__Corynebacterium 1;D_6__Corynebacterium kroppenstedtii	8.83019	0.00296288	0.0278644	1	0	0.00126841
L7	D_0__Bacteria;D_1__Actinobacteria;D_2__Coriobacteriia;D_3__Coriobacteriales;D_4__Coriobacteriaceae;D_5__Collinsella;D_6__uncultured bacterium	8.83019	0.00296288	0.0278644	1	0	0.000987106
L7	D_0__Bacteria;D_1__Bacteroidetes;D_2__Bacteroidia;D_3__Bacteroidales;D_4__Bacteroidaceae;D_5__Bacteroides;D_6__Bacteroides thetaiotaomicron	8.83019	0.00296288	0.0278644	1	0	0.00352728
L7	D_0__Bacteria;D_1__Bacteroidetes;D_2__Bacteroidia;D_3__Bacteroidales;D_4__Muribaculaceae;D_5__uncultured Porphyromonadaceae bacterium;D_6__uncultured Porphyromonadaceae bacterium	8.83019	0.00296288	0.0278644	1	0	0.000398273
L7	D_0__Bacteria;D_1__Bacteroidetes;D_2__Bacteroidia;D_3__Bacteroidales;D_4__Prevotellaceae;D_5__Prevotella;D_6__Chlamydia trachomatis	8.83019	0.00296288	0.0278644	1	0	0.00174298
L7	D_0__Bacteria;D_1__Bacteroidetes;D_2__Bacteroidia;D_3__Bacteroidales;D_4__Prevotellaceae;D_5__Prevotellaceae UCG-001;D_6__uncultured Bacteroidales bacterium	8.83019	0.00296288	0.0278644	1	0	0.00199334
L7	D_0__Bacteria;D_1__Bacteroidetes;D_2__Bacteroidia;D_3__Bacteroidales;D_4__Rikenellaceae;D_5__Alistipes;D_5__Alistipes_unclassified	8.83019	0.00296288	0.0278644	1	0	0.0051431
L7	D_0__Bacteria;D_1__Bacteroidetes;D_2__Bacteroidia;D_3__Bacteroidales;D_4__Tannerellaceae;D_5__Parabacteroides;D_6__uncultured organism	8.83019	0.00296288	0.0278644	1	0	0.00129199
L7	D_0__Bacteria;D_1__Cyanobacteria;D_2__Melainabacteria;D_3__Gastranaerophilales;D_4__uncultured bacterium;D_5__uncultured bacterium;D_6__uncultured bacterium	8.83019	0.00296288	0.0278644	1	0	0.000325117
L7	D_0__Bacteria;D_1__Cyanobacteria;D_2__Oxyphotobacteria;D_3__Chloroplast;D_3__Chloroplast_unclassified;D_3__Chloroplast_unclassified;D_3__Chloroplast_unclassified	8.83019	0.00296288	0.0278644	1	0	0.00121673
L7	D_0__Bacteria;D_1__Cyanobacteria;D_2__Oxyphotobacteria;D_3__Synechococcales;D_4__Cyanobiaceae;D_5__Prochlorococcus MIT9313;D_6__uncultured bacterium	8.83019	0.00296288	0.0278644	1	0	0.00297199
L7	D_0__Bacteria;D_1__Firmicutes;D_2__Bacilli;D_3__Lactobacillales;D_4__Lactobacillaceae;D_5__Lactobacillus;D_6__uncultured Lactobacillus sp.	8.83019	0.00296288	0.0278644	1	0	0.00239677
L7	D_0__Bacteria;D_1__Firmicutes;D_2__Clostridia;D_3__Clostridiales;D_4__Family XI;D_5__Anaerococcus;D_5__Anaerococcus_unclassified	8.83019	0.00296288	0.0278644	1	0	0.00165681
L7	D_0__Bacteria;D_1__Firmicutes;D_2__Clostridia;D_3__Clostridiales;D_4__Family XI;D_5__Peptoniphilus;D_6__Peptoniphilus obesi ph1	8.83019	0.00296288	0.0278644	1	0	0.0028392
L7	D_0__Bacteria;D_1__Firmicutes;D_2__Clostridia;D_3__Clostridiales;D_4__Lachnospiraceae;D_5__Blautia;D_5__Blautia_unclassified	8.83019	0.00296288	0.0278644	1	0	0.0116463
L7	D_0__Bacteria;D_1__Firmicutes;D_2__Clostridia;D_3__Clostridiales;D_4__Lachnospiraceae;D_5__Blautia;D_6__Blautia obeum	8.83019	0.00296288	0.0278644	1	0	0.00160007
L7	D_0__Bacteria;D_1__Firmicutes;D_2__Clostridia;D_3__Clostridiales;D_4__Lachnospiraceae;D_5__Lachnospira;D_6__uncultured organism	8.83019	0.00296288	0.0278644	1	0	0.00122907
L7	D_0__Bacteria;D_1__Firmicutes;D_2__Clostridia;D_3__Clostridiales;D_4__Lachnospiraceae;D_5__Lachnospiraceae ND3007 group;D_6__uncultured bacterium	8.83019	0.00296288	0.0278644	1	0	0.00139494
L7	D_0__Bacteria;D_1__Firmicutes;D_2__Clostridia;D_3__Clostridiales;D_4__Lachnospiraceae;D_5__Lachnospiraceae UCG-001;D_6__uncultured bacterium	8.83019	0.00296288	0.0278644	1	0	0.0015876
L7	D_0__Bacteria;D_1__Firmicutes;D_2__Clostridia;D_3__Clostridiales;D_4__Lachnospiraceae;D_5__[Eubacterium] hallii group;D_6__uncultured bacterium	8.83019	0.00296288	0.0278644	1	0	0.00243574
L7	D_0__Bacteria;D_1__Firmicutes;D_2__Clostridia;D_3__Clostridiales;D_4__Lachnospiraceae;D_5__[Eubacterium] xylanophilum group;D_6__uncultured bacterium	8.83019	0.00296288	0.0278644	1	0	0.00233492
L7	D_0__Bacteria;D_1__Firmicutes;D_2__Clostridia;D_3__Clostridiales;D_4__Lachnospiraceae;D_5__[Ruminococcus] torques group;D_6__uncultured organism	8.83019	0.00296288	0.0278644	1	0	0.00278789
L7	D_0__Bacteria;D_1__Firmicutes;D_2__Clostridia;D_3__Clostridiales;D_4__Ruminococcaceae;D_5__Ruminococcaceae NK4A214 group;D_6__uncultured rumen bacterium	8.83019	0.00296288	0.0278644	1	0	0.000991243
L7	D_0__Bacteria;D_1__Firmicutes;D_2__Clostridia;D_3__Clostridiales;D_4__Ruminococcaceae;D_5__Ruminococcaceae UCG-002;D_6__uncultured organism	8.83019	0.00296288	0.0278644	1	0	0.00196637
L7	D_0__Bacteria;D_1__Firmicutes;D_2__Clostridia;D_3__Clostridiales;D_4__Ruminococcaceae;D_5__Ruminococcaceae UCG-003;D_6__uncultured organism	8.83019	0.00296288	0.0278644	1	0	0.000662854
L7	D_0__Bacteria;D_1__Firmicutes;D_2__Clostridia;D_3__Clostridiales;D_4__Ruminococcaceae;D_5__Ruminococcaceae UCG-005;D_6__uncultured organism	8.83019	0.00296288	0.0278644	1	0	0.000885492
L7	D_0__Bacteria;D_1__Firmicutes;D_2__Clostridia;D_3__Clostridiales;D_4__Ruminococcaceae;D_5__Ruminococcus 1;D_6__metagenome	8.83019	0.00296288	0.0278644	1	0	0.00118747
L7	D_0__Bacteria;D_1__Firmicutes;D_2__Clostridia;D_3__Clostridiales;D_4__Ruminococcaceae;D_5__Ruminococcus 2;D_6__uncultured bacterium	8.83019	0.00296288	0.0278644	1	0	0.00311274
L7	D_0__Bacteria;D_1__Firmicutes;D_2__Erysipelotrichia;D_3__Erysipelotrichales;D_4__Erysipelotrichaceae;D_5__Ileibacterium;D_6__Erysipelotrichaceae bacterium NYU-BL-F16	8.83019	0.00296288	0.0278644	1	0	0.00182021
L7	D_0__Bacteria;D_1__Firmicutes;D_2__Negativicutes;D_3__Selenomonadales;D_4__Acidaminococcaceae;D_5__Phascolarctobacterium;D_6__uncultured organism	8.83019	0.00296288	0.0278644	1	0	0.000800582
L7	D_0__Bacteria;D_1__Firmicutes;D_2__Negativicutes;D_3__Selenomonadales;D_4__Veillonellaceae;D_5__Dialister;D_6__uncultured bacterium	8.83019	0.00296288	0.0278644	1	0	0.00103258
L7	D_0__Bacteria;D_1__Proteobacteria;D_1__Proteobacteria_unclassified;D_1__Proteobacteria_unclassified;D_1__Proteobacteria_unclassified;D_1__Proteobacteria_unclassified;D_1__Proteobacteria_unclassified	8.83019	0.00296288	0.0278644	1	0	0.00292986
L7	D_0__Bacteria;D_1__Proteobacteria;D_2__Alphaproteobacteria;D_3__Rhodospirillales;D_4__uncultured;D_5__Azospirillum sp. 47_25;D_6__Azospirillum sp. 47_25	8.83019	0.00296288	0.0278644	1	0	0.000732802
L7	D_0__Bacteria;D_1__Proteobacteria;D_2__Deltaproteobacteria;D_3__Bradymonadales;D_4__uncultured rumen bacterium;D_5__uncultured rumen bacterium;D_6__uncultured rumen bacterium	8.83019	0.00296288	0.0278644	1	0	0.000361136
L7	D_0__Bacteria;D_1__Proteobacteria;D_2__Deltaproteobacteria;D_3__Desulfovibrionales;D_4__Desulfovibrionaceae;D_5__Bilophila;D_6__gut metagenome	8.83019	0.00296288	0.0278644	1	0	0.000951262
L7	D_0__Bacteria;D_1__Proteobacteria;D_2__Gammaproteobacteria;D_3__Betaproteobacteriales;D_4__Burkholderiaceae;D_5__Parasutterella;D_6__uncultured organism	8.83019	0.00296288	0.0278644	1	0	0.001881
L7	D_0__Bacteria;D_1__Proteobacteria;D_2__Gammaproteobacteria;D_3__Enterobacteriales;D_4__Enterobacteriaceae;D_5__Klebsiella;D_6__uncultured bacterium	8.83019	0.00296288	0.0278644	1	0	0.00469447
L7	D_0__Bacteria;D_1__Proteobacteria;D_2__Gammaproteobacteria;D_3__Pseudomonadales;D_4__Moraxellaceae;D_5__Acinetobacter;D_6__Acinetobacter johnsonii	8.83019	0.00296288	0.0278644	1	0	0.00204833
L7	D_0__Bacteria;D_1__Proteobacteria;D_2__Gammaproteobacteria;D_3__Pseudomonadales;D_4__Pseudomonadaceae;D_5__Pseudomonas;D_6__Pseudomonas poae	8.83019	0.00296288	0.0278644	1	0	0.00490067
L7	D_0__Bacteria;D_1__Bacteroidetes;D_2__Bacteroidia;D_3__Bacteroidales;D_4__Muribaculaceae;D_5__uncultured bacterium;D_6__uncultured bacterium	8.26531	0.00404098	0.0375812	1	0.512796	0.12534
L7	D_0__Bacteria;D_1__Tenericutes;D_2__Mollicutes;D_3__Mollicutes RF39;D_4__uncultured bacterium;D_5__uncultured bacterium;D_6__uncultured bacterium	7.71653	0.00547174	0.050328	1	0.000283585	0.00310522
L7	D_0__Bacteria;D_1__Firmicutes;D_2__Bacilli;D_3__Lactobacillales;D_4__Lactobacillaceae;D_5__Lactobacillus;D_6__Lactobacillus gasseri	7.54694	0.00601121	0.0511219	1	0.00685957	0.0422784
L7	D_0__Bacteria;D_1__Firmicutes;D_2__Clostridia;D_3__Clostridiales;D_4__Lachnospiraceae;D_5__uncultured;D_6__uncultured bacterium	7.54694	0.00601121	0.0511219	1	0.00155557	0.00410643
L7	D_0__Bacteria;D_1__Firmicutes;D_2__Clostridia;D_3__Clostridiales;D_4__Ruminococcaceae;D_5__Oscillibacter;D_6__uncultured bacterium	7.43299	0.00640387	0.0511219	1	0.000106341	0.00104949
L7	D_0__Bacteria;D_1__Firmicutes;D_2__Clostridia;D_3__Clostridiales;D_4__Lachnospiraceae;D_5__Lachnoclostridium;D_6__uncultured organism	7.17668	0.00738571	0.0511219	1	7.73502e-05	0.00231302
L7	D_0__Bacteria;D_0__Bacteria_unclassified;D_0__Bacteria_unclassified;D_0__Bacteria_unclassified;D_0__Bacteria_unclassified;D_0__Bacteria_unclassified;D_0__Bacteria_unclassified	7.07483	0.00781742	0.0511219	1	0.000389958	0.00840252
L7	D_0__Bacteria;D_1__Firmicutes;D_2__Clostridia;D_3__Clostridiales;D_4__Clostridiales vadinBB60 group;D_5__uncultured Clostridiales bacterium;D_6__uncultured Clostridiales bacterium	7.07483	0.00781742	0.0511219	1	0.000112249	0.00118191
L7	D_0__Bacteria;D_1__Firmicutes;D_2__Clostridia;D_3__Clostridiales;D_4__Lachnospiraceae;D_5__Lachnospiraceae UCG-006;D_6__uncultured bacterium	7.07483	0.00781742	0.0511219	1	3.8331e-05	0.00184702
L7	D_0__Archaea;D_1__Euryarchaeota;D_2__Methanobacteria;D_3__Methanobacteriales;D_4__Methanobacteriaceae;D_5__Methanobrevibacter;D_6__uncultured archaeon	6.79104	0.00916163	0.0511219	1	0	0.000538108
L7	D_0__Bacteria;D_1__Actinobacteria;D_2__Actinobacteria;D_3__Actinomycetales;D_4__Actinomycetaceae;D_5__Actinomyces;D_6__Actinomyces ihumii	6.79104	0.00916163	0.0511219	1	0	0.000629575
L7	D_0__Bacteria;D_1__Actinobacteria;D_2__Actinobacteria;D_3__Corynebacteriales;D_4__Corynebacteriaceae;D_5__Corynebacterium;D_6__unidentified	6.79104	0.00916163	0.0511219	1	0	0.00126063
L7	D_0__Bacteria;D_1__Actinobacteria;D_2__Actinobacteria;D_3__Propionibacteriales;D_4__Propionibacteriaceae;D_5__Cutibacterium;D_6__uncultured Propionibacterium sp.	6.79104	0.00916163	0.0511219	1	0	0.00070266
L7	D_0__Bacteria;D_1__Actinobacteria;D_2__Coriobacteriia;D_3__Coriobacteriales;D_4__Atopobiaceae;D_5__Atopobium;D_6__uncultured bacterium	6.79104	0.00916163	0.0511219	1	0	0.000655093
L7	D_0__Bacteria;D_1__Bacteroidetes;D_2__Bacteroidia;D_3__Bacteroidales;D_3__Bacteroidales_unclassified;D_3__Bacteroidales_unclassified;D_3__Bacteroidales_unclassified	6.79104	0.00916163	0.0511219	1	0	0.000433545
L7	D_0__Bacteria;D_1__Bacteroidetes;D_2__Bacteroidia;D_3__Bacteroidales;D_4__Bacteroidaceae;D_5__Bacteroides;D_6__Bacteroides acidifaciens	6.79104	0.00916163	0.0511219	1	0	0.00124877
L7	D_0__Bacteria;D_1__Bacteroidetes;D_2__Bacteroidia;D_3__Bacteroidales;D_4__Bacteroidaceae;D_5__Bacteroides;D_6__Bacteroides fragilis	6.79104	0.00916163	0.0511219	1	0	0.00124766
L7	D_0__Bacteria;D_1__Bacteroidetes;D_2__Bacteroidia;D_3__Bacteroidales;D_4__Barnesiellaceae;D_5__Barnesiella;D_6__uncultured bacterium	6.79104	0.00916163	0.0511219	1	0	0.000576127
L7	D_0__Bacteria;D_1__Bacteroidetes;D_2__Bacteroidia;D_3__Bacteroidales;D_4__Prevotellaceae;D_5__Prevotella 2;D_6__uncultured organism	6.79104	0.00916163	0.0511219	1	0	0.00159772
L7	D_0__Bacteria;D_1__Bacteroidetes;D_2__Bacteroidia;D_3__Bacteroidales;D_4__Prevotellaceae;D_5__Prevotella 7;D_6__Prevotella sp. RS2	6.79104	0.00916163	0.0511219	1	0	0.000625819
L7	D_0__Bacteria;D_1__Bacteroidetes;D_2__Bacteroidia;D_3__Bacteroidales;D_4__Prevotellaceae;D_5__Prevotellaceae UCG-003;D_6__uncultured bacterium	6.79104	0.00916163	0.0511219	1	0	0.000599858
L7	D_0__Bacteria;D_1__Bacteroidetes;D_2__Bacteroidia;D_3__Bacteroidales;D_4__Prevotellaceae;D_5__uncultured;D_6__uncultured bacterium	6.79104	0.00916163	0.0511219	1	0	0.000579911
L7	D_0__Bacteria;D_1__Deferribacteres;D_2__Deferribacteres;D_3__Deferribacterales;D_4__Deferribacteraceae;D_5__Mucispirillum;D_6__Mucispirillum schaedleri ASF457	6.79104	0.00916163	0.0511219	1	0	0.000586277
L7	D_0__Bacteria;D_1__Firmicutes;D_2__Bacilli;D_3__Lactobacillales;D_4__Aerococcaceae;D_5__Facklamia;D_6__uncultured bacterium	6.79104	0.00916163	0.0511219	1	0	0.000591947
L7	D_0__Bacteria;D_1__Firmicutes;D_2__Bacilli;D_3__Lactobacillales;D_4__Lactobacillaceae;D_5__Lactobacillus;D_6__Lactobacillus delbrueckii subsp. bulgaricus	6.79104	0.00916163	0.0511219	1	0	0.000484785
L7	D_0__Bacteria;D_1__Firmicutes;D_2__Bacilli;D_3__Lactobacillales;D_4__Streptococcaceae;D_5__Streptococcus;D_6__Streptococcus equinus	6.79104	0.00916163	0.0511219	1	0	0.00122612
L7	D_0__Bacteria;D_1__Firmicutes;D_2__Bacilli;D_3__Lactobacillales;D_4__Streptococcaceae;D_5__Streptococcus;D_6__Streptococcus pneumoniae	6.79104	0.00916163	0.0511219	1	0	0.00111411
L7	D_0__Bacteria;D_1__Firmicutes;D_2__Clostridia;D_3__Clostridiales;D_4__Clostridiaceae 1;D_5__Sarcina;D_6__uncultured bacterium	6.79104	0.00916163	0.0511219	1	0	0.000843784
L7	D_0__Bacteria;D_1__Firmicutes;D_2__Clostridia;D_3__Clostridiales;D_4__Family XI;D_5__Anaerococcus;D_6__uncultured Anaerococcus sp.	6.79104	0.00916163	0.0511219	1	0	0.002632
L7	D_0__Bacteria;D_1__Firmicutes;D_2__Clostridia;D_3__Clostridiales;D_4__Family XI;D_5__Peptoniphilus;D_6__Peptoniphilus lacrimalis	6.79104	0.00916163	0.0511219	1	0	0.00102019
L7	D_0__Bacteria;D_1__Firmicutes;D_2__Clostridia;D_3__Clostridiales;D_4__Lachnospiraceae;D_5__ASF356;D_6__uncultured bacterium	6.79104	0.00916163	0.0511219	1	0	0.000386865
L7	D_0__Bacteria;D_1__Firmicutes;D_2__Clostridia;D_3__Clostridiales;D_4__Lachnospiraceae;D_5__Coprococcus 3;D_6__uncultured bacterium	6.79104	0.00916163	0.0511219	1	0	0.00133675
L7	D_0__Bacteria;D_1__Firmicutes;D_2__Clostridia;D_3__Clostridiales;D_4__Lachnospiraceae;D_5__Lachnospiraceae NK4A136 group;D_6__Lachnospiraceae bacterium A4	6.79104	0.00916163	0.0511219	1	0	0.00173284
L7	D_0__Bacteria;D_1__Firmicutes;D_2__Clostridia;D_3__Clostridiales;D_4__Lachnospiraceae;D_5__Lachnospiraceae NK4A136 group;D_6__uncultured organism	6.79104	0.00916163	0.0511219	1	0	0.00184564
L7	D_0__Bacteria;D_1__Firmicutes;D_2__Clostridia;D_3__Clostridiales;D_4__Lachnospiraceae;D_5__Marvinbryantia;D_6__uncultured bacterium	6.79104	0.00916163	0.0511219	1	0	0.0011913
L7	D_0__Bacteria;D_1__Firmicutes;D_2__Clostridia;D_3__Clostridiales;D_4__Lachnospiraceae;D_5__Roseburia;D_6__Eubacterium sp. 14-2	6.79104	0.00916163	0.0511219	1	0	0.00282528
L7	D_0__Bacteria;D_1__Firmicutes;D_2__Clostridia;D_3__Clostridiales;D_4__Lachnospiraceae;D_5__[Eubacterium] eligens group;D_6__uncultured bacterium	6.79104	0.00916163	0.0511219	1	0	0.000900733
L7	D_0__Bacteria;D_1__Firmicutes;D_2__Clostridia;D_3__Clostridiales;D_4__Lachnospiraceae;D_5__[Ruminococcus] gauvreauii group;D_6__uncultured bacterium	6.79104	0.00916163	0.0511219	1	0	0.00152579
L7	D_0__Bacteria;D_1__Firmicutes;D_2__Clostridia;D_3__Clostridiales;D_4__Lachnospiraceae;D_5__[Ruminococcus] gnavus group;D_6__uncultured organism	6.79104	0.00916163	0.0511219	1	0	0.00389613
L7	D_0__Bacteria;D_1__Firmicutes;D_2__Clostridia;D_3__Clostridiales;D_4__Lachnospiraceae;D_5__uncultured;D_6__Clostridium sp. Culture-27	6.79104	0.00916163	0.0511219	1	0	0.00134568
L7	D_0__Bacteria;D_1__Firmicutes;D_2__Clostridia;D_3__Clostridiales;D_4__Peptococcaceae;D_5__Peptococcus;D_6__unidentified	6.79104	0.00916163	0.0511219	1	0	0.000449306
L7	D_0__Bacteria;D_1__Firmicutes;D_2__Clostridia;D_3__Clostridiales;D_4__Ruminococcaceae;D_5__Butyricicoccus;D_6__uncultured bacterium	6.79104	0.00916163	0.0511219	1	0	0.000644615
L7	D_0__Bacteria;D_1__Firmicutes;D_2__Clostridia;D_3__Clostridiales;D_4__Ruminococcaceae;D_5__Harryflintia;D_6__uncultured bacterium	6.79104	0.00916163	0.0511219	1	0.000333255	0
L7	D_0__Bacteria;D_1__Firmicutes;D_2__Clostridia;D_3__Clostridiales;D_4__Ruminococcaceae;D_5__Ruminococcaceae UCG-002;D_6__uncultured bacterium	6.79104	0.00916163	0.0511219	1	0	0.00112047
L7	D_0__Bacteria;D_1__Firmicutes;D_2__Clostridia;D_3__Clostridiales;D_4__Ruminococcaceae;D_5__Ruminococcaceae UCG-005;D_6__uncultured bacterium	6.79104	0.00916163	0.0511219	1	0	0.0012115
L7	D_0__Bacteria;D_1__Firmicutes;D_2__Clostridia;D_3__Clostridiales;D_4__Ruminococcaceae;D_5__Ruminococcaceae UCG-013;D_6__uncultured organism	6.79104	0.00916163	0.0511219	1	0	0.000498691
L7	D_0__Bacteria;D_1__Firmicutes;D_2__Clostridia;D_3__Clostridiales;D_4__Ruminococcaceae;D_5__Ruminococcus 1;D_5__Ruminococcus_1_unclassified	6.79104	0.00916163	0.0511219	1	0	0.000714991
L7	D_0__Bacteria;D_1__Firmicutes;D_2__Clostridia;D_3__Clostridiales;D_4__Ruminococcaceae;D_5__Ruminococcus 1;D_6__human gut metagenome	6.79104	0.00916163	0.0511219	1	0	0.000839233
L7	D_0__Bacteria;D_1__Firmicutes;D_2__Clostridia;D_3__Clostridiales;D_4__Ruminococcaceae;D_5__Ruminococcus 1;D_6__uncultured bacterium	6.79104	0.00916163	0.0511219	1	0	0.00105201
L7	D_0__Bacteria;D_1__Firmicutes;D_2__Clostridia;D_3__Clostridiales;D_4__Ruminococcaceae;D_5__[Eubacterium] coprostanoligenes group;D_6__human gut metagenome	6.79104	0.00916163	0.0511219	1	0	0.000766403
L7	D_0__Bacteria;D_1__Firmicutes;D_2__Clostridia;D_3__Clostridiales;D_4__Ruminococcaceae;D_5__[Eubacterium] coprostanoligenes group;D_6__uncultured organism	6.79104	0.00916163	0.0511219	1	0	0.00080909
L7	D_0__Bacteria;D_1__Firmicutes;D_2__Erysipelotrichia;D_3__Erysipelotrichales;D_4__Erysipelotrichaceae;D_5__Catenibacterium;D_6__uncultured bacterium	6.79104	0.00916163	0.0511219	1	0	0.000659908
L7	D_0__Bacteria;D_1__Firmicutes;D_2__Negativicutes;D_3__Selenomonadales;D_4__Acidaminococcaceae;D_5__Phascolarctobacterium;D_6__uncultured Veillonellaceae bacterium	6.79104	0.00916163	0.0511219	1	0	0.00186446
L7	D_0__Bacteria;D_1__Firmicutes;D_2__Negativicutes;D_3__Selenomonadales;D_4__Veillonellaceae;D_5__Negativicoccus;D_6__uncultured bacterium	6.79104	0.00916163	0.0511219	1	0	0.000263277
L7	D_0__Bacteria;D_1__Proteobacteria;D_2__Alphaproteobacteria;D_3__Rhodobacterales;D_4__Rhodobacteraceae;D_4__Rhodobacteraceae_unclassified;D_4__Rhodobacteraceae_unclassified	6.79104	0.00916163	0.0511219	1	0	0.000553659
L7	D_0__Bacteria;D_1__Proteobacteria;D_2__Gammaproteobacteria;D_3__Oceanospirillales;D_4__Endozoicomonadaceae;D_5__Endozoicomonas;D_6__uncultured Spongiobacter sp.	6.79104	0.00916163	0.0511219	1	0	0.00290912
L7	D_0__Bacteria;D_1__Proteobacteria;D_2__Gammaproteobacteria;D_3__Oceanospirillales;D_4__Saccharospirillaceae;D_5__Spongiispira;D_6__uncultured bacterium	6.79104	0.00916163	0.0511219	1	0	0.000523377
L7	D_0__Bacteria;D_1__Proteobacteria;D_2__Gammaproteobacteria;D_3__Pasteurellales;D_4__Pasteurellaceae;D_5__Haemophilus;D_6__uncultured bacterium	6.79104	0.00916163	0.0511219	1	0	0.000587427
L7	D_0__Bacteria;D_1__Spirochaetes;D_2__Spirochaetia;D_3__Spirochaetales;D_4__Spirochaetaceae;D_5__Treponema 2;D_6__Treponema berlinense	6.79104	0.00916163	0.0511219	1	0	0.0012023
L7	D_0__Bacteria;D_1__Spirochaetes;D_2__Spirochaetia;D_3__Spirochaetales;D_4__Spirochaetaceae;D_5__Treponema 2;D_6__Treponema succinifaciens DSM 2489	6.79104	0.00916163	0.0511219	1	0	0.00070653
L7	D_0__Bacteria;D_1__Spirochaetes;D_2__Spirochaetia;D_3__Spirochaetales;D_4__Spirochaetaceae;D_5__Treponema 2;D_6__uncultured bacterium	6.79104	0.00916163	0.0511219	1	0	0.00502738
L7	D_0__Bacteria;D_1__Firmicutes;D_2__Clostridia;D_3__Clostridiales;D_4__Lachnospiraceae;D_5__uncultured;D_6__Clostridium sp. Clone-47	6.4936	0.0108264	0.0600111	1	0.000239868	0.00144196
L7	D_0__Bacteria;D_1__Firmicutes;D_2__Clostridia;D_3__Clostridiales;D_4__Lachnospiraceae;D_5__uncultured;D_6__Clostridium sp. Culture-41	6.372	0.0115935	0.0638404	1	9.32623e-05	0.00142413
L7	D_0__Bacteria;D_1__Firmicutes;D_2__Clostridia;D_3__Clostridiales;D_4__Lachnospiraceae;D_5__Lachnospiraceae NK4A136 group;D_6__uncultured bacterium	6.20816	0.0127163	0.0691136	1	0.00549513	0.0120848
L7	D_0__Bacteria;D_1__Firmicutes;D_2__Erysipelotrichia;D_3__Erysipelotrichales;D_4__Erysipelotrichaceae;D_5__Faecalibaculum;D_6__uncultured bacterium	6.20816	0.0127163	0.0691136	1	0.249906	0.0755013
L7	D_0__Bacteria;D_1__Tenericutes;D_2__Mollicutes;D_3__Mollicutes RF39;D_3__Mollicutes_RF39_unclassified;D_3__Mollicutes_RF39_unclassified;D_3__Mollicutes_RF39_unclassified	5.84466	0.0156244	0.0843716	1	0.00141392	0.000232414
L7	D_0__Bacteria;D_1__Firmicutes;D_2__Bacilli;D_3__Lactobacillales;D_4__Lactobacillaceae;D_5__Lactobacillus;D_6__Lactobacillus reuteri	5.58776	0.0180865	0.0970408	1	0.00546143	0.0148665
L7	D_0__Bacteria;D_1__Bacteroidetes;D_2__Bacteroidia;D_3__Bacteroidales;D_4__Bacteroidaceae;D_5__Bacteroides;D_6__Bacteroides ovatus V975	5.45129	0.0195539	0.0993538	1	5.95735e-05	0.00175771
L7	D_0__Bacteria;D_1__Bacteroidetes;D_2__Bacteroidia;D_3__Bacteroidales;D_4__Rikenellaceae;D_5__Alistipes;D_6__uncultured Alistipes sp.	5.45129	0.0195539	0.0993538	1	8.73904e-06	0.00147518
L7	D_0__Bacteria;D_1__Firmicutes;D_2__Erysipelotrichia;D_3__Erysipelotrichales;D_4__Erysipelotrichaceae;D_5__Erysipelatoclostridium;D_6__uncultured bacterium	5.06874	0.024361	0.0993538	1	0.000849802	0.000168383
L7	D_0__Bacteria;D_1__Actinobacteria;D_2__Actinobacteria;D_3__Bifidobacteriales;D_4__Bifidobacteriaceae;D_5__Bifidobacterium;D_6__Bifidobacterium longum subsp. longum	5.02069	0.0250462	0.0993538	1	0	0.00255133
L7	D_0__Bacteria;D_1__Actinobacteria;D_2__Actinobacteria;D_3__Bifidobacteriales;D_4__Bifidobacteriaceae;D_5__Bifidobacterium;D_6__unidentified	5.02069	0.0250462	0.0993538	1	0	0.0013819
L7	D_0__Bacteria;D_1__Bacteroidetes;D_2__Bacteroidia;D_3__Bacteroidales;D_4__Marinifilaceae;D_5__Butyricimonas;D_6__uncultured organism	5.02069	0.0250462	0.0993538	1	0	0.000407642
L7	D_0__Bacteria;D_1__Bacteroidetes;D_2__Bacteroidia;D_3__Bacteroidales;D_4__Muribaculaceae;D_4__Muribaculaceae_unclassified;D_4__Muribaculaceae_unclassified	5.02069	0.0250462	0.0993538	1	0	0.000118058
L7	D_0__Bacteria;D_1__Bacteroidetes;D_2__Bacteroidia;D_3__Bacteroidales;D_4__Muribaculaceae;D_5__Muribaculum;D_6__uncultured bacterium	5.02069	0.0250462	0.0993538	1	0	0.000503255
L7	D_0__Bacteria;D_1__Bacteroidetes;D_2__Bacteroidia;D_3__Bacteroidales;D_4__Porphyromonadaceae;D_5__Porphyromonas;D_6__Porphyromonas asaccharolytica	5.02069	0.0250462	0.0993538	1	0	0.000469925
L7	D_0__Bacteria;D_1__Bacteroidetes;D_2__Bacteroidia;D_3__Bacteroidales;D_4__Prevotellaceae;D_5__Alloprevotella;D_6__gut metagenome	5.02069	0.0250462	0.0993538	1	0	0.000312333
L7	D_0__Bacteria;D_1__Bacteroidetes;D_2__Bacteroidia;D_3__Bacteroidales;D_4__Prevotellaceae;D_5__Alloprevotella;D_6__uncultured Bacteroidales bacterium	5.02069	0.0250462	0.0993538	1	0	0.00286506
L7	D_0__Bacteria;D_1__Bacteroidetes;D_2__Bacteroidia;D_3__Bacteroidales;D_4__Prevotellaceae;D_5__Prevotella 2;D_6__uncultured bacterium	5.02069	0.0250462	0.0993538	1	0	0.000760112
L7	D_0__Bacteria;D_1__Bacteroidetes;D_2__Bacteroidia;D_3__Bacteroidales;D_4__Tannerellaceae;D_5__Parabacteroides;D_6__Parabacteroides goldsteinii CL02T12C30	5.02069	0.0250462	0.0993538	1	0	0.00140967
L7	D_0__Bacteria;D_1__Chlamydiae;D_2__Chlamydiae;D_3__Chlamydiales;D_4__Chlamydiaceae;D_5__Chlamydia;D_5__Chlamydia_unclassified	5.02069	0.0250462	0.0993538	1	0	0.00144026
L7	D_0__Bacteria;D_1__Cyanobacteria;D_2__Melainabacteria;D_3__Gastranaerophilales;D_4__Clostridium sp. K4410.MGS-306;D_5__Clostridium sp. K4410.MGS-306;D_6__Clostridium sp. K4410.MGS-306	5.02069	0.0250462	0.0993538	1	0	0.000318011
L7	D_0__Bacteria;D_1__Firmicutes;D_2__Bacilli;D_3__Bacillales;D_4__Planococcaceae;D_5__Lysinibacillus;D_6__Lysinibacillus sphaericus	5.02069	0.0250462	0.0993538	1	0	0.000839476
L7	D_0__Bacteria;D_1__Firmicutes;D_2__Bacilli;D_3__Lactobacillales;D_4__Enterococcaceae;D_5__Enterococcus;D_6__Enterococcus durans	5.02069	0.0250462	0.0993538	1	0	0.00107598
L7	D_0__Bacteria;D_1__Firmicutes;D_2__Bacilli;D_3__Lactobacillales;D_4__Lactobacillaceae;D_5__Lactobacillus;D_5__Lactobacillus_unclassified	5.02069	0.0250462	0.0993538	1	0	0.00068303
L7	D_0__Bacteria;D_1__Firmicutes;D_2__Bacilli;D_3__Lactobacillales;D_4__Lactobacillaceae;D_5__Lactobacillus;D_6__Lactobacillus rhamnosus	5.02069	0.0250462	0.0993538	1	0	0.000559395
L7	D_0__Bacteria;D_1__Firmicutes;D_2__Clostridia;D_3__Clostridiales;D_4__Christensenellaceae;D_5__Christensenellaceae R-7 group;D_6__uncultured bacterium	5.02069	0.0250462	0.0993538	1	0	0.000931806
L7	D_0__Bacteria;D_1__Firmicutes;D_2__Clostridia;D_3__Clostridiales;D_4__Christensenellaceae;D_5__Christensenellaceae R-7 group;D_6__uncultured spirochete	5.02069	0.0250462	0.0993538	1	0	0.000426585
L7	D_0__Bacteria;D_1__Firmicutes;D_2__Clostridia;D_3__Clostridiales;D_4__Clostridiaceae 1;D_5__Candidatus Arthromitus;D_6__uncultured bacterium	5.02069	0.0250462	0.0993538	1	0	0.00074591
L7	D_0__Bacteria;D_1__Firmicutes;D_2__Clostridia;D_3__Clostridiales;D_4__Clostridiaceae 1;D_5__Clostridium sensu stricto 13;D_6__Clostridium sp. CL-6	5.02069	0.0250462	0.0993538	1	0	0.000703054
L7	D_0__Bacteria;D_1__Firmicutes;D_2__Clostridia;D_3__Clostridiales;D_4__Family XI;D_5__Ezakiella;D_6__uncultured bacterium	5.02069	0.0250462	0.0993538	1	0	0.00100992
L7	D_0__Bacteria;D_1__Firmicutes;D_2__Clostridia;D_3__Clostridiales;D_4__Family XI;D_5__Helcococcus;D_6__uncultured bacterium	5.02069	0.0250462	0.0993538	1	0	0.000242224
L7	D_0__Bacteria;D_1__Firmicutes;D_2__Clostridia;D_3__Clostridiales;D_4__Family XI;D_5__Murdochiella;D_6__Levyella massiliensis	5.02069	0.0250462	0.0993538	1	0	0.000702037
L7	D_0__Bacteria;D_1__Firmicutes;D_2__Clostridia;D_3__Clostridiales;D_4__Family XIII;D_5__Family XIII UCG-001;D_6__uncultured bacterium	5.02069	0.0250462	0.0993538	1	0	0.00029829
L7	D_0__Bacteria;D_1__Firmicutes;D_2__Clostridia;D_3__Clostridiales;D_4__Lachnospiraceae;D_5__Agathobacter;D_6__uncultured bacterium	5.02069	0.0250462	0.0993538	1	0	0.00228244
L7	D_0__Bacteria;D_1__Firmicutes;D_2__Clostridia;D_3__Clostridiales;D_4__Lachnospiraceae;D_5__Coprococcus 1;D_6__uncultured organism	5.02069	0.0250462	0.0993538	1	0	0.000400323
L7	D_0__Bacteria;D_1__Firmicutes;D_2__Clostridia;D_3__Clostridiales;D_4__Lachnospiraceae;D_5__Coprococcus 2;D_6__uncultured bacterium	5.02069	0.0250462	0.0993538	1	0	0.000637993
L7	D_0__Bacteria;D_1__Firmicutes;D_2__Clostridia;D_3__Clostridiales;D_4__Lachnospiraceae;D_5__Lachnospiraceae FCS020 group;D_6__mouse gut metagenome	5.02069	0.0250462	0.0993538	1	0	0.000356729
L7	D_0__Bacteria;D_1__Firmicutes;D_2__Clostridia;D_3__Clostridiales;D_4__Lachnospiraceae;D_5__Lachnospiraceae NK4A136 group;D_6__Lachnospiraceae bacterium COE1	5.02069	0.0250462	0.0993538	1	0	0.000468271
L7	D_0__Bacteria;D_1__Firmicutes;D_2__Clostridia;D_3__Clostridiales;D_4__Lachnospiraceae;D_5__Lachnospiraceae NK4A136 group;D_6__unidentified	5.02069	0.0250462	0.0993538	1	0	0.00147968
L7	D_0__Bacteria;D_1__Firmicutes;D_2__Clostridia;D_3__Clostridiales;D_4__Lachnospiraceae;D_5__Roseburia;D_6__gut metagenome	5.02069	0.0250462	0.0993538	1	0	0.000424297
L7	D_0__Bacteria;D_1__Firmicutes;D_2__Clostridia;D_3__Clostridiales;D_4__Lachnospiraceae;D_5__Roseburia;D_6__uncultured organism	5.02069	0.0250462	0.0993538	1	0	0.00433605
L7	D_0__Bacteria;D_1__Firmicutes;D_2__Clostridia;D_3__Clostridiales;D_4__Peptostreptococcaceae;D_5__Intestinibacter;D_6__uncultured bacterium	5.02069	0.0250462	0.0993538	1	0	0.000928818
L7	D_0__Bacteria;D_1__Firmicutes;D_2__Clostridia;D_3__Clostridiales;D_4__Ruminococcaceae;D_5__CAG-352;D_6__uncultured organism	5.02069	0.0250462	0.0993538	1	0	0.000482236
L7	D_0__Bacteria;D_1__Firmicutes;D_2__Clostridia;D_3__Clostridiales;D_4__Ruminococcaceae;D_5__Ruminiclostridium;D_6__uncultured rumen bacterium	5.02069	0.0250462	0.0993538	1	0	0.00286063
L7	D_0__Bacteria;D_1__Firmicutes;D_2__Clostridia;D_3__Clostridiales;D_4__Ruminococcaceae;D_5__Ruminiclostridium 6;D_6__uncultured bacterium	5.02069	0.0250462	0.0993538	1	0	0.000782959
L7	D_0__Bacteria;D_1__Firmicutes;D_2__Clostridia;D_3__Clostridiales;D_4__Ruminococcaceae;D_5__Ruminococcaceae UCG-002;D_6__uncultured rumen bacterium	5.02069	0.0250462	0.0993538	1	0	0.000260984
L7	D_0__Bacteria;D_1__Firmicutes;D_2__Clostridia;D_3__Clostridiales;D_4__Ruminococcaceae;D_5__Ruminococcaceae UCG-008;D_6__uncultured bacterium	5.02069	0.0250462	0.0993538	1	0	0.000522684
L7	D_0__Bacteria;D_1__Firmicutes;D_2__Clostridia;D_3__Clostridiales;D_4__Ruminococcaceae;D_5__Ruminococcaceae UCG-010;D_6__metagenome	5.02069	0.0250462	0.0993538	1	0	0.000196128
L7	D_0__Bacteria;D_1__Firmicutes;D_2__Clostridia;D_3__Clostridiales;D_4__Ruminococcaceae;D_5__Ruminococcus 1;D_6__uncultured Ruminococcus sp.	5.02069	0.0250462	0.0993538	1	0	0.00132886
L7	D_0__Bacteria;D_1__Firmicutes;D_2__Clostridia;D_3__Clostridiales;D_4__Ruminococcaceae;D_5__uncultured;D_6__uncultured Clostridium sp.	5.02069	0.0250462	0.0993538	1	0.000145523	0
L7	D_0__Bacteria;D_1__Firmicutes;D_2__Erysipelotrichia;D_3__Erysipelotrichales;D_4__Erysipelotrichaceae;D_5__Holdemanella;D_6__uncultured bacterium	5.02069	0.0250462	0.0993538	1	0	0.000357564
L7	D_0__Bacteria;D_1__Firmicutes;D_2__Negativicutes;D_3__Selenomonadales;D_4__Veillonellaceae;D_5__Megasphaera;D_6__uncultured bacterium	5.02069	0.0250462	0.0993538	1	0	0.000573
L7	D_0__Bacteria;D_1__Kiritimatiellaeota;D_2__Kiritimatiellae;D_3__WCHB1-41;D_4__metagenome;D_5__metagenome;D_6__metagenome	5.02069	0.0250462	0.0993538	1	0	0.000304907
L7	D_0__Bacteria;D_1__Kiritimatiellaeota;D_2__Kiritimatiellae;D_3__WCHB1-41;D_4__uncultured rumen bacterium;D_5__uncultured rumen bacterium;D_6__uncultured rumen bacterium	5.02069	0.0250462	0.0993538	1	0	0.000204362
L7	D_0__Bacteria;D_1__Proteobacteria;D_2__Alphaproteobacteria;D_3__Rhodospirillales;D_4__uncultured;D_5__gut metagenome;D_6__gut metagenome	5.02069	0.0250462	0.0993538	1	0	0.000282102
L7	D_0__Bacteria;D_1__Proteobacteria;D_2__Gammaproteobacteria;D_3__Oceanospirillales;D_4__Oleiphilaceae;D_5__Oleiphilus;D_5__Oleiphilus_unclassified	5.02069	0.0250462	0.0993538	1	0	0.00023394
L7	D_0__Bacteria;D_1__Proteobacteria;D_2__Gammaproteobacteria;D_3__Pseudomonadales;D_4__Moraxellaceae;D_5__Acinetobacter;D_5__Acinetobacter_unclassified	5.02069	0.0250462	0.0993538	1	0	0.0003891
L7	D_0__Bacteria;D_1__Proteobacteria;D_2__Gammaproteobacteria;D_3__Pseudomonadales;D_4__Moraxellaceae;D_5__Enhydrobacter;D_6__uncultured bacterium	5.02069	0.0250462	0.0993538	1	0	0.000228489
L7	D_0__Bacteria;D_1__Spirochaetes;D_2__Spirochaetia;D_3__Spirochaetales;D_4__Spirochaetaceae;D_5__Treponema 2;D_6__uncultured rumen bacterium	5.02069	0.0250462	0.0993538	1	0	0.000371179
L7	D_0__Bacteria;D_1__Verrucomicrobia;D_2__Verrucomicrobiae;D_3__Verrucomicrobiales;D_4__Akkermansiaceae;D_5__Akkermansia;D_6__unidentified	5.02069	0.0250462	0.0993538	1	0	0.000228722
L7	D_0__Bacteria;D_1__WPS-2;D_2__uncultured rumen bacterium;D_3__uncultured rumen bacterium;D_4__uncultured rumen bacterium;D_5__uncultured rumen bacterium;D_6__uncultured rumen bacterium	5.02069	0.0250462	0.0993538	1	0	0.00029668
L7	D_0__Bacteria;D_1__Firmicutes;D_2__Clostridia;D_3__Clostridiales;D_4__Ruminococcaceae;D_5__Ruminiclostridium 9;D_6__uncultured bacterium	5	0.0253473	0.100074	1	0.00625785	0.00276949
L7	D_0__Bacteria;D_1__Firmicutes;D_2__Clostridia;D_3__Clostridiales;D_4__Lachnospiraceae;D_5__Acetatifactor;D_6__uncultured bacterium	4.81055	0.028286	0.111152	1	0.000622961	6.78291e-05
L7	D_0__Bacteria;D_1__Firmicutes;D_2__Clostridia;D_3__Clostridiales;D_4__Ruminococcaceae;D_5__Oscillibacter;D_6__unidentified	3.91443	0.0478733	0.187243	1	0.000342034	0.00110801
L7	D_0__Bacteria;D_1__Actinobacteria;D_2__Acidimicrobiia;D_3__Actinomarinales;D_4__Actinomarinaceae;D_5__Candidatus Actinomarina;D_6__uncultured bacterium	3.48511	0.0619234	0.188472	1	0	0.000220811
L7	D_0__Bacteria;D_1__Actinobacteria;D_2__Actinobacteria;D_3__Actinomycetales;D_4__Actinomycetaceae;D_5__Actinobaculum;D_6__Actinobaculum massiliense ACS-171-V-Col2	3.48511	0.0619234	0.188472	1	0	0.00022782
L7	D_0__Bacteria;D_1__Actinobacteria;D_2__Actinobacteria;D_3__Actinomycetales;D_4__Actinomycetaceae;D_5__Actinomyces;D_6__uncultured bacterium	3.48511	0.0619234	0.188472	1	0	0.000329449
L7	D_0__Bacteria;D_1__Actinobacteria;D_2__Actinobacteria;D_3__Bifidobacteriales;D_4__Bifidobacteriaceae;D_5__Gardnerella;D_6__Gardnerella vaginalis 00703Bmash	3.48511	0.0619234	0.188472	1	0	0.000154328
L7	D_0__Bacteria;D_1__Actinobacteria;D_2__Actinobacteria;D_3__Corynebacteriales;D_4__Corynebacteriaceae;D_5__Corynebacterium 1;D_6__Corynebacterium variabile	3.48511	0.0619234	0.188472	1	0	0.000622252
L7	D_0__Bacteria;D_1__Actinobacteria;D_2__Actinobacteria;D_3__Micrococcales;D_4__Micrococcaceae;D_5__Kocuria;D_6__Kocuria rhizophila	3.48511	0.0619234	0.188472	1	0	0.000316933
L7	D_0__Bacteria;D_1__Actinobacteria;D_2__Actinobacteria;D_3__Micrococcales;D_4__Micrococcaceae;D_5__Rothia;D_6__uncultured bacterium	3.48511	0.0619234	0.188472	1	0	0.000322893
L7	D_0__Bacteria;D_1__Bacteroidetes;D_2__Bacteroidia;D_3__Bacteroidales;D_4__Bacteroidaceae;D_5__Bacteroides;D_6__Bacteroidaceae bacterium DJF_B220	3.48511	0.0619234	0.188472	1	0	0.000146053
L7	D_0__Bacteria;D_1__Bacteroidetes;D_2__Bacteroidia;D_3__Bacteroidales;D_4__Bacteroidales RF16 group;D_5__uncultured bacterium;D_6__uncultured bacterium	3.48511	0.0619234	0.188472	1	0	0.000189527
L7	D_0__Bacteria;D_1__Bacteroidetes;D_2__Bacteroidia;D_3__Bacteroidales;D_4__Marinifilaceae;D_5__Odoribacter;D_6__gut metagenome	3.48511	0.0619234	0.188472	1	0	0.00043025
L7	D_0__Bacteria;D_1__Bacteroidetes;D_2__Bacteroidia;D_3__Bacteroidales;D_4__Marinifilaceae;D_5__Odoribacter;D_6__uncultured organism	3.48511	0.0619234	0.188472	1	0	0.000223077
L7	D_0__Bacteria;D_1__Bacteroidetes;D_2__Bacteroidia;D_3__Bacteroidales;D_4__Muribaculaceae;D_5__metagenome;D_6__metagenome	3.48511	0.0619234	0.188472	1	0	0.000214191
L7	D_0__Bacteria;D_1__Bacteroidetes;D_2__Bacteroidia;D_3__Bacteroidales;D_4__Prevotellaceae;D_5__Alloprevotella;D_6__uncultured organism	3.48511	0.0619234	0.188472	1	0	0.000880334
L7	D_0__Bacteria;D_1__Bacteroidetes;D_2__Bacteroidia;D_3__Bacteroidales;D_4__Prevotellaceae;D_5__Prevotella;D_6__Prevotella bivia DSM 20514	3.48511	0.0619234	0.188472	1	0	0.000326742
L7	D_0__Bacteria;D_1__Bacteroidetes;D_2__Bacteroidia;D_3__Bacteroidales;D_4__Prevotellaceae;D_5__Prevotella 1;D_6__uncultured bacterium	3.48511	0.0619234	0.188472	1	0	0.000293728
L7	D_0__Bacteria;D_1__Bacteroidetes;D_2__Bacteroidia;D_3__Bacteroidales;D_4__Prevotellaceae;D_5__Prevotella 6;D_6__uncultured bacterium	3.48511	0.0619234	0.188472	1	0	0.000216242
L7	D_0__Bacteria;D_1__Bacteroidetes;D_2__Bacteroidia;D_3__Bacteroidales;D_4__Prevotellaceae;D_5__Prevotella 7;D_6__uncultured Bacteroidetes bacterium	3.48511	0.0619234	0.188472	1	0	8.24683e-05
L7	D_0__Bacteria;D_1__Bacteroidetes;D_2__Bacteroidia;D_3__Bacteroidales;D_4__Prevotellaceae;D_5__Prevotella 7;D_6__uncultured organism	3.48511	0.0619234	0.188472	1	0	0.000138252
L7	D_0__Bacteria;D_1__Bacteroidetes;D_2__Bacteroidia;D_3__Bacteroidales;D_4__Prevotellaceae;D_5__Prevotellaceae NK3B31 group;D_6__uncultured bacterium	3.48511	0.0619234	0.188472	1	0	0.000282393
L7	D_0__Bacteria;D_1__Bacteroidetes;D_2__Bacteroidia;D_3__Bacteroidales;D_4__Rikenellaceae;D_5__Alistipes;D_6__gut metagenome	3.48511	0.0619234	0.188472	1	0	0.000438619
L7	D_0__Bacteria;D_1__Bacteroidetes;D_2__Bacteroidia;D_3__Bacteroidales;D_4__Rikenellaceae;D_5__Rikenella;D_6__Rikenella microfusus DSM 15922	3.48511	0.0619234	0.188472	1	0	0.000293212
L7	D_0__Bacteria;D_1__Bacteroidetes;D_2__Bacteroidia;D_3__Flavobacteriales;D_4__Weeksellaceae;D_5__Chryseobacterium;D_6__uncultured bacterium	3.48511	0.0619234	0.188472	1	0	0.000626625
L7	D_0__Bacteria;D_1__Cyanobacteria;D_2__Oxyphotobacteria;D_3__Chloroplast;D_4__Rhodomonas salina;D_5__Rhodomonas salina;D_6__Rhodomonas salina	3.48511	0.0619234	0.188472	1	0	0.000213128
L7	D_0__Bacteria;D_1__Epsilonbacteraeota;D_2__Campylobacteria;D_3__Campylobacterales;D_4__Helicobacteraceae;D_5__Helicobacter;D_6__Helicobacter sp. MIT 03-1616	3.48511	0.0619234	0.188472	1	0	0.000459049
L7	D_0__Bacteria;D_1__Epsilonbacteraeota;D_2__Campylobacteria;D_3__Campylobacterales;D_4__Helicobacteraceae;D_5__Helicobacter;D_6__uncultured Helicobacter sp.	3.48511	0.0619234	0.188472	1	0	0.000326986
L7	D_0__Bacteria;D_1__Firmicutes;D_2__Bacilli;D_3__Lactobacillales;D_4__Leuconostocaceae;D_5__Weissella;D_6__Weissella confusa	3.48511	0.0619234	0.188472	1	0	0.000161763
L7	D_0__Bacteria;D_1__Firmicutes;D_2__Clostridia;D_3__Clostridiales;D_4__Christensenellaceae;D_5__Christensenellaceae R-7 group;D_6__metagenome	3.48511	0.0619234	0.188472	1	0	0.000194131
L7	D_0__Bacteria;D_1__Firmicutes;D_2__Clostridia;D_3__Clostridiales;D_4__Clostridiales vadinBB60 group;D_4__Clostridiales_vadinBB60_group_unclassified;D_4__Clostridiales_vadinBB60_group_unclassified	3.48511	0.0619234	0.188472	1	0	0.000128221
L7	D_0__Bacteria;D_1__Firmicutes;D_2__Clostridia;D_3__Clostridiales;D_4__Clostridiales vadinBB60 group;D_5__uncultured organism;D_6__uncultured organism	3.48511	0.0619234	0.188472	1	0	0.000115018
L7	D_0__Bacteria;D_1__Firmicutes;D_2__Clostridia;D_3__Clostridiales;D_4__Family XIII;D_5__Mogibacterium;D_6__Ileibacterium massiliense	3.48511	0.0619234	0.188472	1	0	0.000203806
L7	D_0__Bacteria;D_1__Firmicutes;D_2__Clostridia;D_3__Clostridiales;D_4__Lachnospiraceae;D_5__Agathobacter;D_6__Eubacterium ramulus	3.48511	0.0619234	0.188472	1	0	0.000333454
L7	D_0__Bacteria;D_1__Firmicutes;D_2__Clostridia;D_3__Clostridiales;D_4__Lachnospiraceae;D_5__Blautia;D_6__uncultured bacterium	3.48511	0.0619234	0.188472	1	0	0.000775249
L7	D_0__Bacteria;D_1__Firmicutes;D_2__Clostridia;D_3__Clostridiales;D_4__Lachnospiraceae;D_5__CAG-56;D_6__uncultured bacterium	3.48511	0.0619234	0.188472	1	0	0.000275707
L7	D_0__Bacteria;D_1__Firmicutes;D_2__Clostridia;D_3__Clostridiales;D_4__Lachnospiraceae;D_5__Dorea;D_6__Dorea formicigenerans ATCC 27755	3.48511	0.0619234	0.188472	1	0	0.000452784
L7	D_0__Bacteria;D_1__Firmicutes;D_2__Clostridia;D_3__Clostridiales;D_4__Lachnospiraceae;D_5__Eisenbergiella;D_6__uncultured organism	3.48511	0.0619234	0.188472	1	0	0.000631991
L7	D_0__Bacteria;D_1__Firmicutes;D_2__Clostridia;D_3__Clostridiales;D_4__Lachnospiraceae;D_5__Lachnospira;D_6__uncultured bacterium	3.48511	0.0619234	0.188472	1	0	0.000210969
L7	D_0__Bacteria;D_1__Firmicutes;D_2__Clostridia;D_3__Clostridiales;D_4__Lachnospiraceae;D_5__Lachnospiraceae AC2044 group;D_6__uncultured bacterium	3.48511	0.0619234	0.188472	1	0	0.000140818
L7	D_0__Bacteria;D_1__Firmicutes;D_2__Clostridia;D_3__Clostridiales;D_4__Lachnospiraceae;D_5__Lachnospiraceae NK4A136 group;D_6__Lachnospiraceae bacterium 10-1	3.48511	0.0619234	0.188472	1	0	0.000602133
L7	D_0__Bacteria;D_1__Firmicutes;D_2__Clostridia;D_3__Clostridiales;D_4__Lachnospiraceae;D_5__Roseburia;D_6__Clostridium sp. Clone-44	3.48511	0.0619234	0.188472	1	0	0.000279103
L7	D_0__Bacteria;D_1__Firmicutes;D_2__Clostridia;D_3__Clostridiales;D_4__Lachnospiraceae;D_5__Roseburia;D_6__Eubacterium plexicaudatum ASF492	3.48511	0.0619234	0.188472	1	0	0.000514221
L7	D_0__Bacteria;D_1__Firmicutes;D_2__Clostridia;D_3__Clostridiales;D_4__Lachnospiraceae;D_5__Tyzzerella 4;D_5__Tyzzerella_4_unclassified	3.48511	0.0619234	0.188472	1	0	0.000233791
L7	D_0__Bacteria;D_1__Firmicutes;D_2__Clostridia;D_3__Clostridiales;D_4__Lachnospiraceae;D_5__[Eubacterium] xylanophilum group;D_5__[Eubacterium]_xylanophilum_group_unclassified	3.48511	0.0619234	0.188472	1	0	0.000359142
L7	D_0__Bacteria;D_1__Firmicutes;D_2__Clostridia;D_3__Clostridiales;D_4__Ruminococcaceae;D_5__Negativibacillus;D_6__uncultured bacterium	3.48511	0.0619234	0.188472	1	0	0.000191723
L7	D_0__Bacteria;D_1__Firmicutes;D_2__Clostridia;D_3__Clostridiales;D_4__Ruminococcaceae;D_5__Oscillibacter;D_6__gut metagenome	3.48511	0.0619234	0.188472	1	0	0.000222316
L7	D_0__Bacteria;D_1__Firmicutes;D_2__Clostridia;D_3__Clostridiales;D_4__Ruminococcaceae;D_5__Ruminiclostridium 5;D_6__gut metagenome	3.48511	0.0619234	0.188472	1	0	0.000144098
L7	D_0__Bacteria;D_1__Firmicutes;D_2__Clostridia;D_3__Clostridiales;D_4__Ruminococcaceae;D_5__Ruminiclostridium 9;D_5__Ruminiclostridium_9_unclassified	3.48511	0.0619234	0.188472	1	0	0.000285462
L7	D_0__Bacteria;D_1__Firmicutes;D_2__Clostridia;D_3__Clostridiales;D_4__Ruminococcaceae;D_5__Ruminococcaceae NK4A214 group;D_6__gut metagenome	3.48511	0.0619234	0.188472	1	0	0.000347576
L7	D_0__Bacteria;D_1__Firmicutes;D_2__Clostridia;D_3__Clostridiales;D_4__Ruminococcaceae;D_5__Ruminococcaceae UCG-010;D_5__Ruminococcaceae_UCG-010_unclassified	3.48511	0.0619234	0.188472	1	0	0.000205907
L7	D_0__Bacteria;D_1__Firmicutes;D_2__Negativicutes;D_3__Selenomonadales;D_4__Acidaminococcaceae;D_5__Acidaminococcus;D_6__uncultured bacterium	3.48511	0.0619234	0.188472	1	0	0.000420918
L7	D_0__Bacteria;D_1__Firmicutes;D_2__Negativicutes;D_3__Selenomonadales;D_4__Veillonellaceae;D_5__Veillonella;D_6__uncultured bacterium	3.48511	0.0619234	0.188472	1	0	0.000481836
L7	D_0__Bacteria;D_1__Fusobacteria;D_2__Fusobacteriia;D_3__Fusobacteriales;D_4__Fusobacteriaceae;D_5__Fusobacterium;D_6__uncultured bacterium	3.48511	0.0619234	0.188472	1	0	0.000198703
L7	D_0__Bacteria;D_1__Proteobacteria;D_2__Alphaproteobacteria;D_3__Puniceispirillales;D_4__SAR116 clade;D_4__SAR116_clade_unclassified;D_4__SAR116_clade_unclassified	3.48511	0.0619234	0.188472	1	0	0.000171545
L7	D_0__Bacteria;D_1__Proteobacteria;D_2__Alphaproteobacteria;D_3__Rhodobacterales;D_4__Rhodobacteraceae;D_5__Shimia;D_6__uncultured bacterium	3.48511	0.0619234	0.188472	1	0	0.000559212
L7	D_0__Bacteria;D_1__Proteobacteria;D_2__Deltaproteobacteria;D_3__Desulfovibrionales;D_4__Desulfovibrionaceae;D_5__Desulfovibrio;D_5__Desulfovibrio_unclassified	3.48511	0.0619234	0.188472	1	0	0.000160014
L7	D_0__Bacteria;D_1__Proteobacteria;D_2__Gammaproteobacteria;D_3__Aeromonadales;D_4__Succinivibrionaceae;D_5__Succinivibrio;D_6__uncultured bacterium	3.48511	0.0619234	0.188472	1	0	0.000156621
L7	D_0__Bacteria;D_1__Proteobacteria;D_2__Gammaproteobacteria;D_3__Betaproteobacteriales;D_4__Burkholderiaceae;D_5__Herbaspirillum;D_6__Herbaspirillum huttiense subsp. huttiense	3.48511	0.0619234	0.188472	1	0	0.00122746
L7	D_0__Bacteria;D_1__Proteobacteria;D_2__Gammaproteobacteria;D_3__Betaproteobacteriales;D_4__Burkholderiaceae;D_5__Sutterella;D_6__uncultured bacterium	3.48511	0.0619234	0.188472	1	0	0.000649958
L7	D_0__Bacteria;D_1__Proteobacteria;D_2__Gammaproteobacteria;D_3__Cellvibrionales;D_4__Halieaceae;D_5__OM60(NOR5) clade;D_6__marine metagenome	3.48511	0.0619234	0.188472	1	0	0.000126225
L7	D_0__Bacteria;D_1__Proteobacteria;D_2__Gammaproteobacteria;D_3__Cellvibrionales;D_4__Halieaceae;D_5__OM60(NOR5) clade;D_6__uncultured gamma proteobacterium	3.48511	0.0619234	0.188472	1	0	0.000131082
L7	D_0__Bacteria;D_1__Spirochaetes;D_2__Spirochaetia;D_3__Spirochaetales;D_4__Spirochaetaceae;D_5__Treponema 2;D_5__Treponema_2_unclassified	3.48511	0.0619234	0.188472	1	0	0.000150365
L7	D_0__Bacteria;D_1__Tenericutes;D_2__Mollicutes;D_3__Anaeroplasmatales;D_4__Anaeroplasmataceae;D_5__Anaeroplasma;D_6__uncultured bacterium	3.48511	0.0619234	0.188472	1	0	0.000982802
L7	D_0__Bacteria;D_1__Firmicutes;D_2__Clostridia;D_3__Clostridiales;D_4__Ruminococcaceae;D_5__Ruminiclostridium 5;D_6__uncultured bacterium	3.46482	0.0626874	0.190106	1	8.30179e-05	0.00126566
L7	D_0__Bacteria;D_1__Firmicutes;D_2__Clostridia;D_3__Clostridiales;D_4__Clostridiaceae 1;D_5__Clostridium sensu stricto 1;D_6__uncultured bacterium	3.43265	0.0639193	0.193143	1	0.0124973	0.00186946
L7	D_0__Bacteria;D_1__Firmicutes;D_2__Clostridia;D_3__Clostridiales;D_4__Lachnospiraceae;D_5__Tyzzerella;D_6__uncultured bacterium	3.11232	0.0777024	0.233946	1	0.0011812	0.000435597
L7	D_0__Bacteria;D_1__Firmicutes;D_2__Clostridia;D_3__Clostridiales;D_3__Clostridiales_unclassified;D_3__Clostridiales_unclassified;D_3__Clostridiales_unclassified	2.93262	0.0868064	0.260419	1	1.13936e-05	0.00014126
L7	D_0__Bacteria;D_1__Firmicutes;D_2__Clostridia;D_3__Clostridiales;D_4__Lachnospiraceae;D_5__Lachnospiraceae NK4A136 group;D_6__uncultured Clostridiales bacterium	2.60835	0.106303	0.305996	1	0.000354674	0.00183766
L7	D_0__Bacteria;D_1__Firmicutes;D_2__Bacilli;D_3__Lactobacillales;D_4__Streptococcaceae;D_5__Lactococcus;D_6__Lactococcus lactis	2.16394	0.141282	0.305996	1	0.00268826	0.00140848
L7	D_0__Bacteria;D_1__Actinobacteria;D_2__Actinobacteria;D_3__Micrococcales;D_4__Brevibacteriaceae;D_5__Brevibacterium;D_6__Brevibacterium epidermidis	2.15385	0.142213	0.305996	1	0	6.47145e-05
L7	D_0__Bacteria;D_1__Actinobacteria;D_2__Actinobacteria;D_3__Micrococcales;D_4__Brevibacteriaceae;D_5__Brevibacterium;D_6__uncultured bacterium	2.15385	0.142213	0.305996	1	0	0.000168535
L7	D_0__Bacteria;D_1__Actinobacteria;D_2__Actinobacteria;D_3__Micrococcales;D_4__Dermabacteraceae;D_5__Brachybacterium;D_6__uncultured bacterium	2.15385	0.142213	0.305996	1	0	4.07092e-05
L7	D_0__Bacteria;D_1__Actinobacteria;D_2__Coriobacteriia;D_3__Coriobacteriales;D_4__Atopobiaceae;D_5__Coriobacteriaceae UCG-002;D_6__uncultured bacterium	2.15385	0.142213	0.305996	1	0	0.000161635
L7	D_0__Bacteria;D_1__Actinobacteria;D_2__Coriobacteriia;D_3__Coriobacteriales;D_4__Eggerthellaceae;D_5__Gordonibacter;D_6__unidentified	2.15385	0.142213	0.305996	1	0	9.2577e-05
L7	D_0__Bacteria;D_1__Actinobacteria;D_2__Coriobacteriia;D_3__Coriobacteriales;D_4__uncultured;D_5__uncultured bacterium;D_6__uncultured bacterium	2.15385	0.142213	0.305996	1	0	6.1262e-05
L7	D_0__Bacteria;D_1__Bacteroidetes;D_2__Bacteroidia;D_3__Bacteroidales;D_4__Bacteroidaceae;D_5__Bacteroides;D_6__Bacteroides massiliensis dnLKV3	2.15385	0.142213	0.305996	1	0	0.000414378
L7	D_0__Bacteria;D_1__Bacteroidetes;D_2__Bacteroidia;D_3__Bacteroidales;D_4__Bacteroidaceae;D_5__Bacteroides;D_6__human gut metagenome	2.15385	0.142213	0.305996	1	0	0.0056611
L7	D_0__Bacteria;D_1__Bacteroidetes;D_2__Bacteroidia;D_3__Bacteroidales;D_4__Muribaculaceae;D_5__uncultured organism;D_6__uncultured organism	2.15385	0.142213	0.305996	1	0	0.000153884
L7	D_0__Bacteria;D_1__Bacteroidetes;D_2__Bacteroidia;D_3__Bacteroidales;D_4__Porphyromonadaceae;D_5__Porphyromonas;D_6__unidentified	2.15385	0.142213	0.305996	1	0	0.000220761
L7	D_0__Bacteria;D_1__Bacteroidetes;D_2__Bacteroidia;D_3__Bacteroidales;D_4__Prevotellaceae;D_5__Paraprevotella;D_6__uncultured bacterium	2.15385	0.142213	0.305996	1	0	0.000102996
L7	D_0__Bacteria;D_1__Bacteroidetes;D_2__Bacteroidia;D_3__Bacteroidales;D_4__Prevotellaceae;D_5__Prevotella 6;D_6__unidentified	2.15385	0.142213	0.305996	1	0	0.000181701
L7	D_0__Bacteria;D_1__Bacteroidetes;D_2__Bacteroidia;D_3__Bacteroidales;D_4__Prevotellaceae;D_5__Prevotellaceae UCG-001;D_6__uncultured bacterium	2.15385	0.142213	0.305996	1	0	0.000181197
L7	D_0__Bacteria;D_1__Bacteroidetes;D_2__Bacteroidia;D_3__Bacteroidales;D_4__Rikenellaceae;D_5__Rikenella;D_6__uncultured bacterium	2.15385	0.142213	0.305996	1	0	0.000167107
L7	D_0__Bacteria;D_1__Bacteroidetes;D_2__Bacteroidia;D_3__Bacteroidales;D_4__uncultured;D_5__uncultured bacterium;D_6__uncultured bacterium	2.15385	0.142213	0.305996	1	0	8.24883e-05
L7	D_0__Bacteria;D_1__Bacteroidetes;D_2__Bacteroidia;D_3__Flavobacteriales;D_4__Flavobacteriaceae;D_5__Myroides;D_6__Myroides marinus	2.15385	0.142213	0.305996	1	0	0.000223398
L7	D_0__Bacteria;D_1__Cyanobacteria;D_2__Oxyphotobacteria;D_3__Chloroplast;D_4__Aureoumbra lagunensis;D_5__Aureoumbra lagunensis;D_6__Aureoumbra lagunensis	2.15385	0.142213	0.305996	1	0	0.000196322
L7	D_0__Bacteria;D_1__Cyanobacteria;D_2__Oxyphotobacteria;D_3__Chloroplast;D_4__Cercis gigantea;D_5__Cercis gigantea;D_6__Cercis gigantea	2.15385	0.142213	0.305996	1	0	0.00140348
L7	D_0__Bacteria;D_1__Cyanobacteria;D_2__Oxyphotobacteria;D_3__Chloroplast;D_4__Melosira varians;D_5__Melosira varians;D_6__Melosira varians	2.15385	0.142213	0.305996	1	0	0.000109024
L7	D_0__Bacteria;D_1__Cyanobacteria;D_2__Oxyphotobacteria;D_3__Synechococcales;D_4__Cyanobiaceae;D_5__Prochlorococcus MIT9313;D_6__uncultured marine cyanobacterium	2.15385	0.142213	0.305996	1	0	0.00017739
L7	D_0__Bacteria;D_1__Cyanobacteria;D_2__Oxyphotobacteria;D_3__Synechococcales;D_4__Cyanobiaceae;D_5__Synechococcus CC9902;D_6__uncultured bacterium	2.15385	0.142213	0.305996	1	0	0.000253732
L7	D_0__Bacteria;D_1__Elusimicrobia;D_2__Elusimicrobia;D_3__Elusimicrobiales;D_4__Elusimicrobiaceae;D_5__Elusimicrobium;D_6__uncultured bacterium	2.15385	0.142213	0.305996	1	0	0.000100749
L7	D_0__Bacteria;D_1__Fibrobacteres;D_2__Fibrobacteria;D_3__Fibrobacterales;D_4__Fibrobacteraceae;D_5__Fibrobacter;D_6__Fibrobacter sp. UWOS	2.15385	0.142213	0.305996	1	0	0.000226931
L7	D_0__Bacteria;D_1__Firmicutes;D_2__Bacilli;D_3__Bacillales;D_4__Planococcaceae;D_5__Lysinibacillus;D_6__Lysinibacillus sp. FFL6	2.15385	0.142213	0.305996	1	0	0.000162965
L7	D_0__Bacteria;D_1__Firmicutes;D_2__Bacilli;D_3__Lactobacillales;D_4__Carnobacteriaceae;D_5__Granulicatella;D_6__uncultured bacterium	2.15385	0.142213	0.305996	1	0	0.000127927
L7	D_0__Bacteria;D_1__Firmicutes;D_2__Bacilli;D_3__Lactobacillales;D_4__Enterococcaceae;D_5__Enterococcus;D_5__Enterococcus_unclassified	2.15385	0.142213	0.305996	1	0	0.000204043
L7	D_0__Bacteria;D_1__Firmicutes;D_2__Clostridia;D_3__Clostridiales;D_4__Christensenellaceae;D_5__Christensenellaceae R-7 group;D_5__Christensenellaceae_R-7_group_unclassified	2.15385	0.142213	0.305996	1	0	0.000109181
L7	D_0__Bacteria;D_1__Firmicutes;D_2__Clostridia;D_3__Clostridiales;D_4__Christensenellaceae;D_5__Christensenellaceae R-7 group;D_6__bacterium YE57	2.15385	0.142213	0.305996	1	0	0.000115677
L7	D_0__Bacteria;D_1__Firmicutes;D_2__Clostridia;D_3__Clostridiales;D_4__Christensenellaceae;D_5__Christensenellaceae R-7 group;D_6__uncultured organism	2.15385	0.142213	0.305996	1	0	0.000236861
L7	D_0__Bacteria;D_1__Firmicutes;D_2__Clostridia;D_3__Clostridiales;D_4__Christensenellaceae;D_5__Christensenellaceae R-7 group;D_6__uncultured prokaryote	2.15385	0.142213	0.305996	1	0	0.000147252
L7	D_0__Bacteria;D_1__Firmicutes;D_2__Clostridia;D_3__Clostridiales;D_4__Christensenellaceae;D_5__uncultured;D_6__uncultured bacterium	2.15385	0.142213	0.305996	1	0	9.60435e-05
L7	D_0__Bacteria;D_1__Firmicutes;D_2__Clostridia;D_3__Clostridiales;D_4__Clostridiaceae 1;D_5__Clostridium sensu stricto 1;D_5__Clostridium_sensu_stricto_1_unclassified	2.15385	0.142213	0.305996	1	0	0.000133423
L7	D_0__Bacteria;D_1__Firmicutes;D_2__Clostridia;D_3__Clostridiales;D_4__Clostridiaceae 1;D_5__Clostridium sensu stricto 1;D_6__human gut metagenome	2.15385	0.142213	0.305996	1	0	0.000181846
L7	D_0__Bacteria;D_1__Firmicutes;D_2__Clostridia;D_3__Clostridiales;D_4__Clostridiales vadinBB60 group;D_5__Clostridiales bacterium enrichment culture clone 06-1235251-67;D_6__Clostridiales bacterium enrichment culture clone 06-1235251-67	2.15385	0.142213	0.305996	1	0	9.8785e-05
L7	D_0__Bacteria;D_1__Firmicutes;D_2__Clostridia;D_3__Clostridiales;D_4__Clostridiales vadinBB60 group;D_5__gut metagenome;D_6__gut metagenome	2.15385	0.142213	0.305996	1	0	0.000102458
L7	D_0__Bacteria;D_1__Firmicutes;D_2__Clostridia;D_3__Clostridiales;D_4__Family XI;D_5__Ezakiella;D_6__Fenollaria timonensis	2.15385	0.142213	0.305996	1	0	9.10641e-05
L7	D_0__Bacteria;D_1__Firmicutes;D_2__Clostridia;D_3__Clostridiales;D_4__Family XI;D_5__Murdochiella;D_6__Murdochiella massiliensis	2.15385	0.142213	0.305996	1	0	8.24036e-05
L7	D_0__Bacteria;D_1__Firmicutes;D_2__Clostridia;D_3__Clostridiales;D_4__Family XIII;D_5__Family XIII AD3011 group;D_6__uncultured bacterium	2.15385	0.142213	0.305996	1	0	9.93536e-05
L7	D_0__Bacteria;D_1__Firmicutes;D_2__Clostridia;D_3__Clostridiales;D_4__Family XIII;D_5__S5-A14a;D_6__Clostridiales bacterium S5-A14a	2.15385	0.142213	0.305996	1	0	0.000105044
L7	D_0__Bacteria;D_1__Firmicutes;D_2__Clostridia;D_3__Clostridiales;D_4__Lachnospiraceae;D_5__Blautia;D_6__uncultured Blautia sp.	2.15385	0.142213	0.305996	1	0	0.000182084
L7	D_0__Bacteria;D_1__Firmicutes;D_2__Clostridia;D_3__Clostridiales;D_4__Lachnospiraceae;D_5__Howardella;D_6__uncultured bacterium	2.15385	0.142213	0.305996	1	0	3.46217e-05
L7	D_0__Bacteria;D_1__Firmicutes;D_2__Clostridia;D_3__Clostridiales;D_4__Lachnospiraceae;D_5__Hungatella;D_6__uncultured bacterium	2.15385	0.142213	0.305996	1	0	0.000222198
L7	D_0__Bacteria;D_1__Firmicutes;D_2__Clostridia;D_3__Clostridiales;D_4__Lachnospiraceae;D_5__Lachnoclostridium;D_6__[Clostridium] symbiosum WAL-14673	2.15385	0.142213	0.305996	1	0	0.000108962
L7	D_0__Bacteria;D_1__Firmicutes;D_2__Clostridia;D_3__Clostridiales;D_4__Lachnospiraceae;D_5__Lachnospiraceae FCS020 group;D_6__metagenome	2.15385	0.142213	0.305996	1	0	6.64057e-05
L7	D_0__Bacteria;D_1__Firmicutes;D_2__Clostridia;D_3__Clostridiales;D_4__Lachnospiraceae;D_5__Lachnospiraceae NK3A20 group;D_6__Lachnospiraceae bacterium DJF_VP52	2.15385	0.142213	0.305996	1	0	8.69664e-05
L7	D_0__Bacteria;D_1__Firmicutes;D_2__Clostridia;D_3__Clostridiales;D_4__Lachnospiraceae;D_5__Lachnospiraceae UCG-001;D_6__metagenome	2.15385	0.142213	0.305996	1	0	0.000202018
L7	D_0__Bacteria;D_1__Firmicutes;D_2__Clostridia;D_3__Clostridiales;D_4__Lachnospiraceae;D_5__Marvinbryantia;D_5__Marvinbryantia_unclassified	2.15385	0.142213	0.305996	1	0	0.000187607
L7	D_0__Bacteria;D_1__Firmicutes;D_2__Clostridia;D_3__Clostridiales;D_4__Lachnospiraceae;D_5__Moryella;D_6__human gut metagenome	2.15385	0.142213	0.305996	1	0	5.18033e-05
L7	D_0__Bacteria;D_1__Firmicutes;D_2__Clostridia;D_3__Clostridiales;D_4__Lachnospiraceae;D_5__Roseburia;D_6__uncultured Roseburia sp.	2.15385	0.142213	0.305996	1	0	0.000130356
L7	D_0__Bacteria;D_1__Firmicutes;D_2__Clostridia;D_3__Clostridiales;D_4__Lachnospiraceae;D_5__Sellimonas;D_6__uncultured bacterium	2.15385	0.142213	0.305996	1	0	0.000351594
L7	D_0__Bacteria;D_1__Firmicutes;D_2__Clostridia;D_3__Clostridiales;D_4__Lachnospiraceae;D_5__[Eubacterium] ruminantium group;D_6__uncultured bacterium	2.15385	0.142213	0.305996	1	0	0.000117788
L7	D_0__Bacteria;D_1__Firmicutes;D_2__Clostridia;D_3__Clostridiales;D_4__Lachnospiraceae;D_5__[Eubacterium] ventriosum group;D_6__uncultured bacterium	2.15385	0.142213	0.305996	1	0	0.00101117
L7	D_0__Bacteria;D_1__Firmicutes;D_2__Clostridia;D_3__Clostridiales;D_4__Lachnospiraceae;D_5__[Ruminococcus] gauvreauii group;D_5__[Ruminococcus]_gauvreauii_group_unclassified	2.15385	0.142213	0.305996	1	0	0.000366673
L7	D_0__Bacteria;D_1__Firmicutes;D_2__Clostridia;D_3__Clostridiales;D_4__Lachnospiraceae;D_5__uncultured;D_6__Lachnospiraceae bacterium 3-2	2.15385	0.142213	0.305996	1	0	0.000284414
L7	D_0__Bacteria;D_1__Firmicutes;D_2__Clostridia;D_3__Clostridiales;D_4__Peptostreptococcaceae;D_5__Clostridioides;D_6__Clostridioides difficile	2.15385	0.142213	0.305996	1	0	0.000434365
L7	D_0__Bacteria;D_1__Firmicutes;D_2__Clostridia;D_3__Clostridiales;D_4__Ruminococcaceae;D_5__Fastidiosipila;D_6__Clostridiales bacterium oral clone MCE3_9	2.15385	0.142213	0.305996	1	0	0.000158445
L7	D_0__Bacteria;D_1__Firmicutes;D_2__Clostridia;D_3__Clostridiales;D_4__Ruminococcaceae;D_5__Flavonifractor;D_6__uncultured bacterium	2.15385	0.142213	0.305996	1	0	0.000224635
L7	D_0__Bacteria;D_1__Firmicutes;D_2__Clostridia;D_3__Clostridiales;D_4__Ruminococcaceae;D_5__Oscillospira;D_6__uncultured bacterium	2.15385	0.142213	0.305996	1	0	0.000202903
L7	D_0__Bacteria;D_1__Firmicutes;D_2__Clostridia;D_3__Clostridiales;D_4__Ruminococcaceae;D_5__Ruminiclostridium 5;D_5__Ruminiclostridium_5_unclassified	2.15385	0.142213	0.305996	1	0	0.00031816
L7	D_0__Bacteria;D_1__Firmicutes;D_2__Clostridia;D_3__Clostridiales;D_4__Ruminococcaceae;D_5__Ruminiclostridium 5;D_6__uncultured Clostridiales bacterium	2.15385	0.142213	0.305996	1	0.000117998	0
L7	D_0__Bacteria;D_1__Firmicutes;D_2__Clostridia;D_3__Clostridiales;D_4__Ruminococcaceae;D_5__Ruminococcaceae UCG-014;D_5__Ruminococcaceae_UCG-014_unclassified	2.15385	0.142213	0.305996	1	0	0.000137282
L7	D_0__Bacteria;D_1__Firmicutes;D_2__Clostridia;D_3__Clostridiales;D_4__Ruminococcaceae;D_5__Ruminococcaceae UCG-014;D_6__unidentified	2.15385	0.142213	0.305996	1	0	0.000302181
L7	D_0__Bacteria;D_1__Firmicutes;D_2__Clostridia;D_3__Clostridiales;D_4__Ruminococcaceae;D_5__Ruminococcus 1;D_6__Ruminococcus flavefaciens	2.15385	0.142213	0.305996	1	0	0.000121298
L7	D_0__Bacteria;D_1__Firmicutes;D_2__Clostridia;D_3__Clostridiales;D_4__Ruminococcaceae;D_5__Ruminococcus 1;D_6__uncultured rumen bacterium	2.15385	0.142213	0.305996	1	0	0.000355008
L7	D_0__Bacteria;D_1__Firmicutes;D_2__Clostridia;D_3__Clostridiales;D_4__Ruminococcaceae;D_5__Ruminococcus 2;D_5__Ruminococcus_2_unclassified	2.15385	0.142213	0.305996	1	0	7.53598e-05
L7	D_0__Bacteria;D_1__Firmicutes;D_2__Clostridia;D_3__Clostridiales;D_4__Ruminococcaceae;D_5__uncultured;D_5__uncultured_unclassified	2.15385	0.142213	0.305996	1	0	0.000393353
L7	D_0__Bacteria;D_1__Firmicutes;D_2__Clostridia;D_3__Clostridiales;D_4__Ruminococcaceae;D_5__uncultured;D_6__gut metagenome	2.15385	0.142213	0.305996	1	0	6.29943e-05
L7	D_0__Bacteria;D_1__Firmicutes;D_2__Clostridia;D_3__Clostridiales;D_4__Ruminococcaceae;D_5__uncultured;D_6__human gut metagenome	2.15385	0.142213	0.305996	1	0	0.000136201
L7	D_0__Bacteria;D_1__Firmicutes;D_2__Erysipelotrichia;D_3__Erysipelotrichales;D_4__Erysipelotrichaceae;D_5__Dubosiella;D_6__Firmicutes bacterium M10-2	2.15385	0.142213	0.305996	1	0	5.386e-05
L7	D_0__Bacteria;D_1__Firmicutes;D_2__Erysipelotrichia;D_3__Erysipelotrichales;D_4__Erysipelotrichaceae;D_5__Dubosiella;D_6__uncultured bacterium	2.15385	0.142213	0.305996	1	0	0.000262341
L7	D_0__Bacteria;D_1__Firmicutes;D_2__Erysipelotrichia;D_3__Erysipelotrichales;D_4__Erysipelotrichaceae;D_5__Erysipelatoclostridium;D_6__unidentified	2.15385	0.142213	0.305996	1	0	0.000136703
L7	D_0__Bacteria;D_1__Firmicutes;D_2__Erysipelotrichia;D_3__Erysipelotrichales;D_4__Erysipelotrichaceae;D_5__Erysipelotrichaceae UCG-003;D_6__uncultured bacterium	2.15385	0.142213	0.305996	1	0	0.000112374
L7	D_0__Bacteria;D_1__Firmicutes;D_2__Erysipelotrichia;D_3__Erysipelotrichales;D_4__Erysipelotrichaceae;D_5__Solobacterium;D_6__uncultured bacterium	2.15385	0.142213	0.305996	1	0	8.3884e-05
L7	D_0__Bacteria;D_1__Firmicutes;D_2__Erysipelotrichia;D_3__Erysipelotrichales;D_4__Erysipelotrichaceae;D_5__[Clostridium] innocuum group;D_6__uncultured bacterium	2.15385	0.142213	0.305996	1	0	0.000117135
L7	D_0__Bacteria;D_1__Firmicutes;D_2__Erysipelotrichia;D_3__Erysipelotrichales;D_4__Erysipelotrichaceae;D_5__uncultured;D_6__uncultured bacterium	2.15385	0.142213	0.305996	1	0	9.75571e-05
L7	D_0__Bacteria;D_1__Firmicutes;D_2__Negativicutes;D_3__Selenomonadales;D_4__Veillonellaceae;D_5__Anaerovibrio;D_6__uncultured bacterium	2.15385	0.142213	0.305996	1	0	0.00021117
L7	D_0__Bacteria;D_1__Firmicutes;D_2__Negativicutes;D_3__Selenomonadales;D_4__Veillonellaceae;D_5__Megamonas;D_6__uncultured bacterium	2.15385	0.142213	0.305996	1	0	0.000201613
L7	D_0__Bacteria;D_1__Lentisphaerae;D_2__Lentisphaeria;D_3__Victivallales;D_4__vadinBE97;D_5__uncultured bacterium;D_6__uncultured bacterium	2.15385	0.142213	0.305996	1	0	0.000144061
L7	D_0__Bacteria;D_1__Proteobacteria;D_2__Alphaproteobacteria;D_3__Acetobacterales;D_4__Acetobacteraceae;D_5__Acetobacter;D_6__Acetobacter pasteurianus	2.15385	0.142213	0.305996	1	0	0.00115174
L7	D_0__Bacteria;D_1__Proteobacteria;D_2__Alphaproteobacteria;D_3__Acetobacterales;D_4__Acetobacteraceae;D_5__Acetobacter;D_6__uncultured bacterium	2.15385	0.142213	0.305996	1	0	0.000300613
L7	D_0__Bacteria;D_1__Proteobacteria;D_2__Alphaproteobacteria;D_3__Rhizobiales;D_4__Rhizobiaceae;D_4__Rhizobiaceae_unclassified;D_4__Rhizobiaceae_unclassified	2.15385	0.142213	0.305996	1	0	0.00102799
L7	D_0__Bacteria;D_1__Proteobacteria;D_2__Alphaproteobacteria;D_3__Rhodobacterales;D_4__Rhodobacteraceae;D_5__Ruegeria;D_6__uncultured bacterium	2.15385	0.142213	0.305996	1	0	0.00012218
L7	D_0__Bacteria;D_1__Proteobacteria;D_2__Alphaproteobacteria;D_3__Rhodobacterales;D_4__Rhodobacteraceae;D_5__Shimia;D_5__Shimia_unclassified	2.15385	0.142213	0.305996	1	0	0.000652812
L7	D_0__Bacteria;D_1__Proteobacteria;D_2__Alphaproteobacteria;D_3__Rickettsiales;D_4__Mitochondria;D_5__Schrenkiella parvula;D_6__Schrenkiella parvula	2.15385	0.142213	0.305996	1	0	4.10115e-05
L7	D_0__Bacteria;D_1__Proteobacteria;D_2__Alphaproteobacteria;D_3__SAR11 clade;D_4__Clade I;D_5__Clade Ia;D_6__uncultured bacterium	2.15385	0.142213	0.305996	1	0	8.61346e-05
L7	D_0__Bacteria;D_1__Proteobacteria;D_2__Alphaproteobacteria;D_3__SAR11 clade;D_4__Clade II;D_5__uncultured marine bacterium;D_6__uncultured marine bacterium	2.15385	0.142213	0.305996	1	0	0.000164909
L7	D_0__Bacteria;D_1__Proteobacteria;D_2__Alphaproteobacteria;D_3__Sphingomonadales;D_4__Sphingomonadaceae;D_5__Sphingorhabdus;D_6__uncultured bacterium	2.15385	0.142213	0.305996	1	0	0.000203991
L7	D_0__Bacteria;D_1__Proteobacteria;D_2__Deltaproteobacteria;D_3__Desulfovibrionales;D_4__Desulfovibrionaceae;D_5__Desulfovibrio;D_6__uncultured bacterium	2.15385	0.142213	0.305996	1	0	0.00021744
L7	D_0__Bacteria;D_1__Proteobacteria;D_2__Deltaproteobacteria;D_3__Desulfovibrionales;D_4__Desulfovibrionaceae;D_5__uncultured;D_6__uncultured bacterium	2.15385	0.142213	0.305996	1	0	0.000179401
L7	D_0__Bacteria;D_1__Proteobacteria;D_2__Gammaproteobacteria;D_3__Aeromonadales;D_4__Aeromonadaceae;D_5__Aeromonas;D_6__Aeromonas hydrophila subsp. hydrophila	2.15385	0.142213	0.305996	1	0	0.00012953
L7	D_0__Bacteria;D_1__Proteobacteria;D_2__Gammaproteobacteria;D_3__Betaproteobacteriales;D_4__Burkholderiaceae;D_5__Achromobacter;D_6__Achromobacter xylosoxidans subsp. xylosoxidans	2.15385	0.142213	0.305996	1	0	0.000177425
L7	D_0__Bacteria;D_1__Proteobacteria;D_2__Gammaproteobacteria;D_3__Betaproteobacteriales;D_4__Burkholderiaceae;D_5__Alcaligenes;D_6__uncultured bacterium	2.15385	0.142213	0.305996	1	0	5.07803e-05
L7	D_0__Bacteria;D_1__Proteobacteria;D_2__Gammaproteobacteria;D_3__Betaproteobacteriales;D_4__Burkholderiaceae;D_5__Parasutterella;D_6__uncultured bacterium	2.15385	0.142213	0.305996	1	0	0.000156933
L7	D_0__Bacteria;D_1__Proteobacteria;D_2__Gammaproteobacteria;D_3__Betaproteobacteriales;D_4__Burkholderiaceae;D_5__Sutterella;D_5__Sutterella_unclassified	2.15385	0.142213	0.305996	1	0	0.000118999
L7	D_0__Bacteria;D_1__Proteobacteria;D_2__Gammaproteobacteria;D_3__Betaproteobacteriales;D_4__Neisseriaceae;D_5__Neisseria;D_6__uncultured bacterium	2.15385	0.142213	0.305996	1	0	0.000214932
L7	D_0__Bacteria;D_1__Proteobacteria;D_2__Gammaproteobacteria;D_3__Ectothiorhodospirales;D_4__Ectothiorhodospiraceae;D_5__uncultured;D_6__marine metagenome	2.15385	0.142213	0.305996	1	0	0.000250419
L7	D_0__Bacteria;D_1__Proteobacteria;D_2__Gammaproteobacteria;D_3__KI89A clade;D_4__uncultured marine bacterium;D_5__uncultured marine bacterium;D_6__uncultured marine bacterium	2.15385	0.142213	0.305996	1	0	0.000149607
L7	D_0__Bacteria;D_1__Proteobacteria;D_2__Gammaproteobacteria;D_3__Oceanospirillales;D_4__Endozoicomonadaceae;D_5__Endozoicomonas;D_6__uncultured marine bacterium	2.15385	0.142213	0.305996	1	0	0.000572463
L7	D_0__Bacteria;D_1__Proteobacteria;D_2__Gammaproteobacteria;D_3__Pseudomonadales;D_4__Pseudomonadaceae;D_5__Pseudomonas;D_6__Pseudomonas fulva	2.15385	0.142213	0.305996	1	0	0.000205124
L7	D_0__Bacteria;D_1__Proteobacteria;D_2__Gammaproteobacteria;D_3__SAR86 clade;D_4__marine metagenome;D_5__marine metagenome;D_6__marine metagenome	2.15385	0.142213	0.305996	1	0	0.0001506
L7	D_0__Bacteria;D_1__Proteobacteria;D_2__Gammaproteobacteria;D_3__SAR86 clade;D_4__uncultured bacterium;D_5__uncultured bacterium;D_6__uncultured bacterium	2.15385	0.142213	0.305996	1	0	0.000239276
L7	D_0__Bacteria;D_1__Proteobacteria;D_2__Gammaproteobacteria;D_3__SAR86 clade;D_4__uncultured marine bacterium;D_5__uncultured marine bacterium;D_6__uncultured marine bacterium	2.15385	0.142213	0.305996	1	0	0.000220426
L7	D_0__Bacteria;D_1__Synergistetes;D_2__Synergistia;D_3__Synergistales;D_4__Synergistaceae;D_5__Pyramidobacter;D_6__Pacaella massiliensis	2.15385	0.142213	0.305996	1	0	0.000105704
L7	D_0__Bacteria;D_1__Tenericutes;D_2__Mollicutes;D_3__Mollicutes RF39;D_4__metagenome;D_5__metagenome;D_6__metagenome	2.15385	0.142213	0.305996	1	0	7.41369e-05
L7	D_0__Bacteria;D_1__Tenericutes;D_2__Mollicutes;D_3__Mollicutes RF39;D_4__uncultured Firmicutes bacterium;D_5__uncultured Firmicutes bacterium;D_6__uncultured Firmicutes bacterium	2.15385	0.142213	0.305996	1	0	0.000101276
L7	D_0__Bacteria;D_1__Tenericutes;D_2__Mollicutes;D_3__Mollicutes RF39;D_4__uncultured Lachnospiraceae bacterium;D_5__uncultured Lachnospiraceae bacterium;D_6__uncultured Lachnospiraceae bacterium	2.15385	0.142213	0.305996	1	0	0.00027393
L7	D_0__Bacteria;D_1__Verrucomicrobia;D_2__Verrucomicrobiae;D_3__Opitutales;D_3__Opitutales_unclassified;D_3__Opitutales_unclassified;D_3__Opitutales_unclassified	2.15385	0.142213	0.305996	1	0	0.000128617
L7	Unknown;Other;Other;Other;Other;Other;Other	2.15385	0.142213	0.305996	1	5.47397e-05	0
L7	D_0__Bacteria;D_1__Firmicutes;D_2__Clostridia;D_3__Clostridiales;D_4__Ruminococcaceae;D_5__Ruminiclostridium 5;D_6__Ruminiclostridium sp. KB18	2.14014	0.143489	0.30795	1	0.000271798	0.000115678
L7	D_0__Bacteria;D_1__Firmicutes;D_2__Clostridia;D_3__Clostridiales;D_4__Lachnospiraceae;D_5__Blautia;D_6__Lachnospiraceae bacterium 610	2.0199	0.155249	0.332336	1	0.000826056	0.000478583
L7	D_0__Bacteria;D_1__Firmicutes;D_2__Clostridia;D_3__Clostridiales;D_4__Ruminococcaceae;D_5__uncultured;D_6__Clostridium sp. Culture-1	1.95	0.162587	0.347156	1	0.00346156	0.000712138
L7	D_0__Bacteria;D_1__Firmicutes;D_2__Erysipelotrichia;D_3__Erysipelotrichales;D_4__Erysipelotrichaceae;D_5__Faecalibaculum;D_6__Faecalibaculum rodentium	1.44089	0.229996	0.36633	1	0.000248675	4.99932e-05
L7	D_0__Bacteria;D_1__Firmicutes;D_2__Clostridia;D_3__Clostridiales;D_4__Ruminococcaceae;D_5__Ruminococcaceae UCG-010;D_6__uncultured bacterium	1.19005	0.275319	0.36633	1	0.000793114	0.00053328
L7	D_0__Bacteria;D_1__Firmicutes;D_2__Clostridia;D_3__Clostridiales;D_4__Ruminococcaceae;D_5__Intestinimonas;D_6__uncultured bacterium	1.17959	0.277439	0.36633	1	0.00164041	0.00122296
L7	D_0__Bacteria;D_1__Firmicutes;D_2__Clostridia;D_3__Clostridiales;D_4__Lachnospiraceae;D_5__uncultured;D_6__uncultured Clostridiales bacterium	1.08227	0.298191	0.36633	1	0.000106341	0.000319599
L7	D_0__Archaea;D_1__Euryarchaeota;D_2__Thermoplasmata;D_3__Marine Group II;D_4__marine metagenome;D_5__marine metagenome;D_6__marine metagenome	1	0.317311	0.36633	1	0	5.23168e-05
L7	D_0__Archaea;D_1__Euryarchaeota;D_2__Thermoplasmata;D_3__Marine Group II;D_4__metagenome;D_5__metagenome;D_6__metagenome	1	0.317311	0.36633	1	0	1.77957e-05
L7	D_0__Archaea;D_1__Euryarchaeota;D_2__Thermoplasmata;D_3__Methanomassiliicoccales;D_4__Methanomethylophilaceae;D_5__Candidatus Methanogranum;D_6__uncultured archaeon	1	0.317311	0.36633	1	0	3.91506e-05
L7	D_0__Archaea;D_1__Euryarchaeota;D_2__Thermoplasmata;D_3__Methanomassiliicoccales;D_4__Methanomethylophilaceae;D_5__Candidatus Methanoplasma;D_6__uncultured archaeon	1	0.317311	0.36633	1	0	5.87852e-05
L7	D_0__Archaea;D_1__Euryarchaeota;D_2__Thermoplasmata;D_3__Methanomassiliicoccales;D_4__Methanomethylophilaceae;D_5__uncultured;D_6__uncultured archaeon	1	0.317311	0.36633	1	0	4.97413e-05
L7	D_0__Archaea;D_1__Nanoarchaeaeota;D_2__Woesearchaeia;D_3__uncultured archaeon;D_4__uncultured archaeon;D_5__uncultured archaeon;D_6__uncultured archaeon	1	0.317311	0.36633	1	0	3.91506e-05
L7	D_0__Archaea;D_1__Thaumarchaeota;D_2__Nitrososphaeria;D_3__Nitrosopumilales;D_4__Nitrosopumilaceae;D_5__Candidatus Nitrosopumilus;D_6__uncultured marine archaeon	1	0.317311	0.36633	1	0	8.18303e-05
L7	D_0__Bacteria;D_1__Acidobacteria;D_2__Acidobacteriia;D_3__Solibacterales;D_4__Solibacteraceae (Subgroup 3);D_5__Paludibaculum;D_6__uncultured bacterium	1	0.317311	0.36633	1	0	2.60369e-05
L7	D_0__Bacteria;D_1__Acidobacteria;D_2__Blastocatellia (Subgroup 4);D_2__Blastocatellia_(Subgroup_4)_unclassified;D_2__Blastocatellia_(Subgroup_4)_unclassified;D_2__Blastocatellia_(Subgroup_4)_unclassified;D_2__Blastocatellia_(Subgroup_4)_unclassified	1	0.317311	0.36633	1	0	3.71956e-05
L7	D_0__Bacteria;D_1__Acidobacteria;D_2__Blastocatellia (Subgroup 4);D_3__Blastocatellales;D_4__Blastocatellaceae;D_4__Blastocatellaceae_unclassified;D_4__Blastocatellaceae_unclassified	1	0.317311	0.36633	1	0	1.11587e-05
L7	D_0__Bacteria;D_1__Acidobacteria;D_2__Blastocatellia (Subgroup 4);D_3__Blastocatellales;D_4__Blastocatellaceae;D_5__Blastocatella;D_5__Blastocatella_unclassified	1	0.317311	0.36633	1	0	9.99863e-06
L7	D_0__Bacteria;D_1__Acidobacteria;D_2__Subgroup 6;D_2__Subgroup_6_unclassified;D_2__Subgroup_6_unclassified;D_2__Subgroup_6_unclassified;D_2__Subgroup_6_unclassified	1	0.317311	0.36633	1	0	2.81706e-05
L7	D_0__Bacteria;D_1__Actinobacteria;D_2__Actinobacteria;D_3__Actinomycetales;D_4__Actinomycetaceae;D_5__Actinomyces;D_6__Actinomyces gerencseriae DSM 6844	1	0.317311	0.36633	1	0	2.6663e-05
L7	D_0__Bacteria;D_1__Actinobacteria;D_2__Actinobacteria;D_3__Actinomycetales;D_4__Actinomycetaceae;D_5__Actinomyces;D_6__Actinomyces neuii BVS029A5	1	0.317311	0.36633	1	0	4.27098e-05
L7	D_0__Bacteria;D_1__Actinobacteria;D_2__Actinobacteria;D_3__Actinomycetales;D_4__Actinomycetaceae;D_5__Actinotignum;D_6__Actinotignum schaalii FB123-CNA-2	1	0.317311	0.36633	1	0	3.99945e-05
L7	D_0__Bacteria;D_1__Actinobacteria;D_2__Actinobacteria;D_3__Actinomycetales;D_4__Actinomycetaceae;D_5__Arcanobacterium;D_6__Arcanobacterium urinimassiliense	1	0.317311	0.36633	1	0	2.71316e-05
L7	D_0__Bacteria;D_1__Actinobacteria;D_2__Actinobacteria;D_3__Bifidobacteriales;D_4__Bifidobacteriaceae;D_5__Alloscardovia;D_6__Alloscardovia macacae	1	0.317311	0.36633	1	0	5.23168e-05
L7	D_0__Bacteria;D_1__Actinobacteria;D_2__Actinobacteria;D_3__Bifidobacteriales;D_4__Bifidobacteriaceae;D_5__Bifidobacterium;D_5__Bifidobacterium_unclassified	1	0.317311	0.36633	1	0	3.33288e-05
L7	D_0__Bacteria;D_1__Actinobacteria;D_2__Actinobacteria;D_3__Bifidobacteriales;D_4__Bifidobacteriaceae;D_5__Bifidobacterium;D_6__Bifidobacterium moukalabense DSM 27321	1	0.317311	0.36633	1	0	8.40232e-05
L7	D_0__Bacteria;D_1__Actinobacteria;D_2__Actinobacteria;D_3__Corynebacteriales;D_4__Corynebacteriaceae;D_5__Corynebacterium 1;D_6__Corynebacterium xerosis	1	0.317311	0.36633	1	0	3.61755e-05
L7	D_0__Bacteria;D_1__Actinobacteria;D_2__Actinobacteria;D_3__Micrococcales;D_4__Brevibacteriaceae;D_5__Brevibacterium;D_6__Brevibacterium sp. Y13	1	0.317311	0.36633	1	0	7.6873e-05
L7	D_0__Bacteria;D_1__Actinobacteria;D_2__Actinobacteria;D_3__Micrococcales;D_4__Intrasporangiaceae;D_5__Tetrasphaera;D_6__uncultured bacterium	1	0.317311	0.36633	1	0	5.57934e-05
L7	D_0__Bacteria;D_1__Actinobacteria;D_2__Actinobacteria;D_3__Micrococcales;D_4__Microbacteriaceae;D_5__Microbacterium;D_5__Microbacterium_unclassified	1	0.317311	0.36633	1	0	9.99863e-06
L7	D_0__Bacteria;D_1__Actinobacteria;D_2__Actinobacteria;D_3__Micrococcales;D_4__Microbacteriaceae;D_5__Pseudoclavibacter;D_5__Pseudoclavibacter_unclassified	1	0.317311	0.36633	1	0	4.82925e-05
L7	D_0__Bacteria;D_1__Actinobacteria;D_2__Actinobacteria;D_3__Micrococcales;D_4__Micrococcaceae;D_5__Micrococcus;D_6__Micrococcus luteus	1	0.317311	0.36633	1	0	3.53782e-05
L7	D_0__Bacteria;D_1__Actinobacteria;D_2__Actinobacteria;D_3__Micrococcales;D_4__Micrococcaceae;D_5__Pseudarthrobacter;D_6__Pseudarthrobacter oxydans	1	0.317311	0.36633	1	0	0.000178539
L7	D_0__Bacteria;D_1__Actinobacteria;D_2__Actinobacteria;D_3__Micrococcales;D_4__Micrococcaceae;D_5__Rothia;D_5__Rothia_unclassified	1	0.317311	0.36633	1	0	0.00015695
L7	D_0__Bacteria;D_1__Actinobacteria;D_2__Actinobacteria;D_3__Propionibacteriales;D_4__Nocardioidaceae;D_5__Aeromicrobium;D_6__uncultured bacterium	1	0.317311	0.36633	1	0	5.69464e-05
L7	D_0__Bacteria;D_1__Actinobacteria;D_2__Coriobacteriia;D_3__Coriobacteriales;D_4__Atopobiaceae;D_5__Atopobium;D_5__Atopobium_unclassified	1	0.317311	0.36633	1	0	3.55915e-05
L7	D_0__Bacteria;D_1__Actinobacteria;D_2__Coriobacteriia;D_3__Coriobacteriales;D_4__Atopobiaceae;D_5__Atopobium;D_6__Atopobium sp. oral taxon 810 str. F0209	1	0.317311	0.36633	1	0	0.000113049
L7	D_0__Bacteria;D_1__Actinobacteria;D_2__Coriobacteriia;D_3__Coriobacteriales;D_4__Atopobiaceae;D_5__uncultured;D_6__uncultured bacterium	1	0.317311	0.36633	1	0	2.13549e-05
L7	D_0__Bacteria;D_1__Actinobacteria;D_2__Coriobacteriia;D_3__Coriobacteriales;D_4__Coriobacteriales Incertae Sedis;D_5__Raoultibacter;D_6__uncultured bacterium	1	0.317311	0.36633	1	0	4.09152e-05
L7	D_0__Bacteria;D_1__Actinobacteria;D_2__Coriobacteriia;D_3__Coriobacteriales;D_4__Eggerthellaceae;D_5__Eggerthella;D_6__uncultured bacterium	1	0.317311	0.36633	1	0	8.92694e-05
L7	D_0__Bacteria;D_1__Actinobacteria;D_2__Coriobacteriia;D_3__Coriobacteriales;D_4__Eggerthellaceae;D_5__Slackia;D_6__Slackia sp. NATTS	1	0.317311	0.36633	1	0	1.42366e-05
L7	D_0__Bacteria;D_1__Actinobacteria;D_2__Coriobacteriia;D_3__Coriobacteriales;D_4__Eggerthellaceae;D_5__uncultured;D_6__uncultured bacterium	1	0.317311	0.36633	1	0	2.81706e-05
L7	D_0__Bacteria;D_1__Actinobacteria;D_2__Thermoleophilia;D_3__Gaiellales;D_4__Gaiellaceae;D_5__Gaiella;D_6__metagenome	1	0.317311	0.36633	1	0	2.41462e-05
L7	D_0__Bacteria;D_1__Actinobacteria;D_2__Thermoleophilia;D_3__Gaiellales;D_4__uncultured;D_4__uncultured_unclassified;D_4__uncultured_unclassified	1	0.317311	0.36633	1	0	1.20274e-05
L7	D_0__Bacteria;D_1__Actinobacteria;D_2__Thermoleophilia;D_3__Solirubrobacterales;D_4__Solirubrobacteraceae;D_5__Conexibacter;D_5__Conexibacter_unclassified	1	0.317311	0.36633	1	0	2.13549e-05
L7	D_0__Bacteria;D_1__Bacteroidetes;D_2__Bacteroidia;D_3__Bacteroidales;D_4__Bacteroidaceae;D_5__Bacteroides;D_6__bacterium NLAE-zl-C186	1	0.317311	0.36633	1	0	2.60369e-05
L7	D_0__Bacteria;D_1__Bacteroidetes;D_2__Bacteroidia;D_3__Bacteroidales;D_4__Bacteroidaceae;D_5__Bacteroides;D_6__uncultured Bacteroides sp.	1	0.317311	0.36633	1	0	5.63412e-05
L7	D_0__Bacteria;D_1__Bacteroidetes;D_2__Bacteroidia;D_3__Bacteroidales;D_4__Bacteroidaceae;D_5__Bacteroides;D_6__uncultured bacterium	1	0.317311	0.36633	1	0	0.000199312
L7	D_0__Bacteria;D_1__Bacteroidetes;D_2__Bacteroidia;D_3__Bacteroidales;D_4__Barnesiellaceae;D_5__Barnesiella;D_5__Barnesiella_unclassified	1	0.317311	0.36633	1	0	2.01219e-05
L7	D_0__Bacteria;D_1__Bacteroidetes;D_2__Bacteroidia;D_3__Bacteroidales;D_4__Barnesiellaceae;D_5__Barnesiella;D_6__uncultured organism	1	0.317311	0.36633	1	0	1.85978e-05
L7	D_0__Bacteria;D_1__Bacteroidetes;D_2__Bacteroidia;D_3__Bacteroidales;D_4__Barnesiellaceae;D_5__Coprobacter;D_6__uncultured organism	1	0.317311	0.36633	1	0	4.46347e-05
L7	D_0__Bacteria;D_1__Bacteroidetes;D_2__Bacteroidia;D_3__Bacteroidales;D_4__Marinifilaceae;D_5__Butyricimonas;D_6__uncultured bacterium	1	0.317311	0.36633	1	0	4.27098e-05
L7	D_0__Bacteria;D_1__Bacteroidetes;D_2__Bacteroidia;D_3__Bacteroidales;D_4__Marinifilaceae;D_5__Odoribacter;D_5__Odoribacter_unclassified	1	0.317311	0.36633	1	0	0.000131136
L7	D_0__Bacteria;D_1__Bacteroidetes;D_2__Bacteroidia;D_3__Bacteroidales;D_4__Muribaculaceae;D_5__Muribaculum;D_6__Parabacteroides sp. YL27	1	0.317311	0.36633	1	0	1.20274e-05
L7	D_0__Bacteria;D_1__Bacteroidetes;D_2__Bacteroidia;D_3__Bacteroidales;D_4__Prevotellaceae;D_4__Prevotellaceae_unclassified;D_4__Prevotellaceae_unclassified	1	0.317311	0.36633	1	0	3.66617e-05
L7	D_0__Bacteria;D_1__Bacteroidetes;D_2__Bacteroidia;D_3__Bacteroidales;D_4__Prevotellaceae;D_5__Alloprevotella;D_6__uncultured bacterium	1	0.317311	0.36633	1	0	2.41462e-05
L7	D_0__Bacteria;D_1__Bacteroidetes;D_2__Bacteroidia;D_3__Bacteroidales;D_4__Prevotellaceae;D_5__Paraprevotella;D_5__Paraprevotella_unclassified	1	0.317311	0.36633	1	0	4.06975e-05
L7	D_0__Bacteria;D_1__Bacteroidetes;D_2__Bacteroidia;D_3__Bacteroidales;D_4__Prevotellaceae;D_5__Paraprevotella;D_6__gut metagenome	1	0.317311	0.36633	1	0	2.71316e-05
L7	D_0__Bacteria;D_1__Bacteroidetes;D_2__Bacteroidia;D_3__Bacteroidales;D_4__Prevotellaceae;D_5__Prevotella;D_6__Prevotella disiens JCM 6334 = ATCC 29426	1	0.317311	0.36633	1	0	5.99918e-05
L7	D_0__Bacteria;D_1__Bacteroidetes;D_2__Bacteroidia;D_3__Bacteroidales;D_4__Prevotellaceae;D_5__Prevotella;D_6__Prevotella oris F0302	1	0.317311	0.36633	1	0	9.49607e-05
L7	D_0__Bacteria;D_1__Bacteroidetes;D_2__Bacteroidia;D_3__Bacteroidales;D_4__Prevotellaceae;D_5__Prevotella 9;D_6__uncultured organism	1	0.317311	0.36633	1	0	6.03656e-05
L7	D_0__Bacteria;D_1__Bacteroidetes;D_2__Bacteroidia;D_3__Bacteroidales;D_4__Prevotellaceae;D_5__Prevotellaceae NK3B31 group;D_5__Prevotellaceae_NK3B31_group_unclassified	1	0.317311	0.36633	1	0	6.43899e-05
L7	D_0__Bacteria;D_1__Bacteroidetes;D_2__Bacteroidia;D_3__Bacteroidales;D_4__Prevotellaceae;D_5__Prevotellaceae NK3B31 group;D_6__metagenome	1	0.317311	0.36633	1	0	6.43899e-05
L7	D_0__Bacteria;D_1__Bacteroidetes;D_2__Bacteroidia;D_3__Bacteroidales;D_4__Rikenellaceae;D_5__Alistipes;D_6__Alistipes sp. AL-1	1	0.317311	0.36633	1	0	0.000171834
L7	D_0__Bacteria;D_1__Bacteroidetes;D_2__Bacteroidia;D_3__Bacteroidales;D_4__Rikenellaceae;D_5__Rikenellaceae RC9 gut group;D_6__Bacteroides sp. CAG:1060_57_27	1	0.317311	0.36633	1	0	7.24387e-05
L7	D_0__Bacteria;D_1__Bacteroidetes;D_2__Bacteroidia;D_3__Bacteroidales;D_4__Rikenellaceae;D_5__dgA-11 gut group;D_6__uncultured bacterium	1	0.317311	0.36633	1	0	5.23168e-05
L7	D_0__Bacteria;D_1__Bacteroidetes;D_2__Bacteroidia;D_3__Bacteroidales;D_4__Tannerellaceae;D_5__Parabacteroides;D_6__uncultured bacterium	1	0.317311	0.36633	1	0	3.61755e-05
L7	D_0__Bacteria;D_1__Bacteroidetes;D_2__Bacteroidia;D_3__Bacteroidales;D_4__p-2534-18B5 gut group;D_5__uncultured bacterium;D_6__uncultured bacterium	1	0.317311	0.36633	1	0	0.000136829
L7	D_0__Bacteria;D_1__Bacteroidetes;D_2__Bacteroidia;D_3__Cytophagales;D_4__Cyclobacteriaceae;D_5__Marinoscillum;D_6__uncultured marine bacterium	1	0.317311	0.36633	1	0	2.84732e-05
L7	D_0__Bacteria;D_1__Bacteroidetes;D_2__Bacteroidia;D_3__Flavobacteriales;D_4__Cryomorphaceae;D_5__uncultured;D_6__uncultured Owenweeksia sp.	1	0.317311	0.36633	1	0	6.05055e-05
L7	D_0__Bacteria;D_1__Bacteroidetes;D_2__Bacteroidia;D_3__Flavobacteriales;D_4__Flavobacteriaceae;D_4__Flavobacteriaceae_unclassified;D_4__Flavobacteriaceae_unclassified	1	0.317311	0.36633	1	1.13936e-05	0
L7	D_0__Bacteria;D_1__Bacteroidetes;D_2__Bacteroidia;D_3__Flavobacteriales;D_4__Flavobacteriaceae;D_5__Flavobacterium;D_6__uncultured bacterium	1	0.317311	0.36633	1	0	6.43899e-05
L7	D_0__Bacteria;D_1__Bacteroidetes;D_2__Bacteroidia;D_3__Flavobacteriales;D_4__Flavobacteriaceae;D_5__Leeuwenhoekiella;D_6__Leeuwenhoekiella blandensis MED217	1	0.317311	0.36633	1	0	9.28678e-05
L7	D_0__Bacteria;D_1__Bacteroidetes;D_2__Bacteroidia;D_3__Flavobacteriales;D_4__Flavobacteriaceae;D_5__NS2b marine group;D_6__uncultured bacterium	1	0.317311	0.36633	1	0	9.49607e-05
L7	D_0__Bacteria;D_1__Bacteroidetes;D_2__Bacteroidia;D_3__Flavobacteriales;D_4__Flavobacteriaceae;D_5__NS4 marine group;D_6__marine metagenome	1	0.317311	0.36633	1	0	2.40547e-05
L7	D_0__Bacteria;D_1__Bacteroidetes;D_2__Bacteroidia;D_3__Flavobacteriales;D_4__Flavobacteriaceae;D_5__NS5 marine group;D_5__NS5_marine_group_unclassified	1	0.317311	0.36633	1	0	6.33072e-05
L7	D_0__Bacteria;D_1__Bacteroidetes;D_2__Bacteroidia;D_3__Flavobacteriales;D_4__Flavobacteriaceae;D_5__Pibocella;D_6__uncultured bacterium	1	0.317311	0.36633	1	0	3.71956e-05
L7	D_0__Bacteria;D_1__Bacteroidetes;D_2__Bacteroidia;D_3__Flavobacteriales;D_4__NS9 marine group;D_5__uncultured bacterium;D_6__uncultured bacterium	1	0.317311	0.36633	1	0	1.20274e-05
L7	D_0__Bacteria;D_1__Bacteroidetes;D_2__Bacteroidia;D_3__Flavobacteriales;D_4__Weeksellaceae;D_5__Apibacter;D_6__Apibacter adventoris	1	0.317311	0.36633	1	0	0.000888975
L7	D_0__Bacteria;D_1__Bacteroidetes;D_2__Bacteroidia;D_3__Flavobacteriales;D_4__Weeksellaceae;D_5__Cloacibacterium;D_6__Cloacibacterium normanense	1	0.317311	0.36633	1	0	7.43912e-06
L7	D_0__Bacteria;D_1__Bacteroidetes;D_2__Bacteroidia;D_3__Flavobacteriales;D_4__Weeksellaceae;D_5__uncultured;D_6__Wautersiella sp. M1T8B12	1	0.317311	0.36633	1	0	3.20323e-05
L7	D_0__Bacteria;D_1__Bacteroidetes;D_2__Bacteroidia;D_3__Sphingobacteriales;D_4__Sphingobacteriaceae;D_5__Mucilaginibacter;D_6__Mucilaginibacter sp.	1	0.317311	0.36633	1	0	5.57934e-05
L7	D_0__Bacteria;D_1__Bacteroidetes;D_2__Bacteroidia;D_3__Sphingobacteriales;D_4__Sphingobacteriaceae;D_5__Sphingobacterium;D_6__Sphingobacterium faecium	1	0.317311	0.36633	1	0	4.27098e-05
L7	D_0__Bacteria;D_1__Bacteroidetes;D_2__Bacteroidia;D_3__Sphingobacteriales;D_4__env.OPS 17;D_5__uncultured bacterium;D_6__uncultured bacterium	1	0.317311	0.36633	1	0	6.32325e-05
L7	D_0__Bacteria;D_1__Chlamydiae;D_2__Chlamydiae;D_3__Chlamydiales;D_4__Chlamydiaceae;D_5__Chlamydia;D_6__Chlamydia trachomatis	1	0.317311	0.36633	1	0	0.000132668
L7	D_0__Bacteria;D_1__Chloroflexi;D_2__Chloroflexia;D_3__Chloroflexales;D_4__Chloroflexaceae;D_5__Chloronema;D_6__uncultured bacterium	1	0.317311	0.36633	1	0	3.99945e-05
L7	D_0__Bacteria;D_1__Chloroflexi;D_2__Chloroflexia;D_3__Chloroflexales;D_4__Roseiflexaceae;D_5__uncultured;D_6__uncultured bacterium	1	0.317311	0.36633	1	0	2.4914e-05
L7	D_0__Bacteria;D_1__Chloroflexi;D_2__Chloroflexia;D_3__Thermomicrobiales;D_4__JG30-KF-CM45;D_5__uncultured Thermomicrobium sp.;D_6__uncultured Thermomicrobium sp.	1	0.317311	0.36633	1	0	3.20323e-05
L7	D_0__Bacteria;D_1__Chloroflexi;D_2__Dehalococcoidia;D_3__S085;D_4__metagenome;D_5__metagenome;D_6__metagenome	1	0.317311	0.36633	1	0	0.000120731
L7	D_0__Bacteria;D_1__Cyanobacteria;D_2__Melainabacteria;D_3__Gastranaerophilales;D_3__Gastranaerophilales_unclassified;D_3__Gastranaerophilales_unclassified;D_3__Gastranaerophilales_unclassified	1	0.317311	0.36633	1	0	6.40647e-05
L7	D_0__Bacteria;D_1__Cyanobacteria;D_2__Oxyphotobacteria;D_3__Chloroplast;D_4__Ammopiptanthus mongolicus;D_5__Ammopiptanthus mongolicus;D_6__Ammopiptanthus mongolicus	1	0.317311	0.36633	1	0	0.000490973
L7	D_0__Bacteria;D_1__Cyanobacteria;D_2__Oxyphotobacteria;D_3__Chloroplast;D_4__unidentified marine eubacterium;D_5__unidentified marine eubacterium;D_6__unidentified marine eubacterium	1	0.317311	0.36633	1	0	8.84455e-05
L7	D_0__Bacteria;D_1__Cyanobacteria;D_2__Oxyphotobacteria;D_3__Nostocales;D_4__Nostocaceae;D_5__Nostoc PCC-73102;D_6__uncultured bacterium	1	0.317311	0.36633	1	0	2.97565e-05
L7	D_0__Bacteria;D_1__Cyanobacteria;D_2__Oxyphotobacteria;D_3__Oxyphotobacteria Incertae Sedis;D_4__Unknown Family;D_5__CENA359;D_6__uncultured cyanobacterium	1	0.317311	0.36633	1	0	2.60369e-05
L7	D_0__Bacteria;D_1__Cyanobacteria;D_2__Oxyphotobacteria;D_3__Synechococcales;D_4__Cyanobiaceae;D_5__Prochlorococcus MIT9313;D_6__marine metagenome	1	0.317311	0.36633	1	0	8.85362e-05
L7	D_0__Bacteria;D_1__Deinococcus-Thermus;D_2__Deinococci;D_3__Deinococcales;D_4__Deinococcaceae;D_5__Deinococcus;D_6__Deinococcus sp.	1	0.317311	0.36633	1	0	2.21114e-05
L7	D_0__Bacteria;D_1__Deinococcus-Thermus;D_2__Deinococci;D_3__Thermales;D_4__Thermaceae;D_5__Meiothermus;D_6__bacterium S119	1	0.317311	0.36633	1	0	0.000178539
L7	D_0__Bacteria;D_1__Epsilonbacteraeota;D_2__Campylobacteria;D_3__Campylobacterales;D_4__Arcobacteraceae;D_5__Arcobacter;D_5__Arcobacter_unclassified	1	0.317311	0.36633	1	0	2.23174e-05
L7	D_0__Bacteria;D_1__Epsilonbacteraeota;D_2__Campylobacteria;D_3__Campylobacterales;D_4__Arcobacteraceae;D_5__Arcobacter;D_6__Arcobacter cryaerophilus	1	0.317311	0.36633	1	0	4.52194e-05
L7	D_0__Bacteria;D_1__Epsilonbacteraeota;D_2__Campylobacteria;D_3__Campylobacterales;D_4__Arcobacteraceae;D_5__Arcobacter;D_6__uncultured Arcobacter sp.	1	0.317311	0.36633	1	0	4.27098e-05
L7	D_0__Bacteria;D_1__Epsilonbacteraeota;D_2__Campylobacteria;D_3__Campylobacterales;D_4__Arcobacteraceae;D_5__Arcobacter;D_6__uncultured bacterium	1	0.317311	0.36633	1	0	4.83543e-05
L7	D_0__Bacteria;D_1__Epsilonbacteraeota;D_2__Campylobacteria;D_3__Campylobacterales;D_4__Campylobacteraceae;D_5__Campylobacter;D_5__Campylobacter_unclassified	1	0.317311	0.36633	1	0	2.84732e-05
L7	D_0__Bacteria;D_1__Epsilonbacteraeota;D_2__Campylobacteria;D_3__Campylobacterales;D_4__Campylobacteraceae;D_5__Campylobacter;D_6__unidentified	1	0.317311	0.36633	1	0	1.32668e-05
L7	D_0__Bacteria;D_1__Epsilonbacteraeota;D_2__Campylobacteria;D_3__Campylobacterales;D_4__Helicobacteraceae;D_5__Helicobacter;D_5__Helicobacter_unclassified	1	0.317311	0.36633	1	0	6.33072e-05
L7	D_0__Bacteria;D_1__Epsilonbacteraeota;D_2__Campylobacteria;D_3__Campylobacterales;D_4__Helicobacteraceae;D_5__Helicobacter;D_6__Helicobacter macacae	1	0.317311	0.36633	1	0	2.84732e-05
L7	D_0__Bacteria;D_1__Epsilonbacteraeota;D_2__Campylobacteria;D_3__Campylobacterales;D_4__Helicobacteraceae;D_5__Helicobacter;D_6__Helicobacter sp. MIT 00-7431	1	0.317311	0.36633	1	0	3.2195e-05
L7	D_0__Bacteria;D_1__Epsilonbacteraeota;D_2__Campylobacteria;D_3__Campylobacterales;D_4__Helicobacteraceae;D_5__Helicobacter;D_6__Helicobacter sp. WYS-2001	1	0.317311	0.36633	1	0	4.83543e-05
L7	D_0__Bacteria;D_1__Epsilonbacteraeota;D_2__Campylobacteria;D_3__Campylobacterales;D_4__Helicobacteraceae;D_5__Helicobacter;D_6__cilia-associated respiratory bacterium B6	1	0.317311	0.36633	1	0	0.000159941
L7	D_0__Bacteria;D_1__Fibrobacteres;D_2__Fibrobacteria;D_3__Fibrobacterales;D_4__Fibrobacteraceae;D_5__Fibrobacter;D_6__uncultured rumen bacterium	1	0.317311	0.36633	1	0	7.51787e-05
L7	D_0__Bacteria;D_1__Firmicutes;D_1__Firmicutes_unclassified;D_1__Firmicutes_unclassified;D_1__Firmicutes_unclassified;D_1__Firmicutes_unclassified;D_1__Firmicutes_unclassified	1	0.317311	0.36633	1	0	1.77957e-05
L7	D_0__Bacteria;D_1__Firmicutes;D_2__Bacilli;D_3__Bacillales;D_4__Alicyclobacillaceae;D_5__Tumebacillus;D_6__uncultured bacterium	1	0.317311	0.36633	1	0	1.20731e-05
L7	D_0__Bacteria;D_1__Firmicutes;D_2__Bacilli;D_3__Bacillales;D_4__Bacillaceae;D_5__Bacillus;D_5__Bacillus_unclassified	1	0.317311	0.36633	1	0	0.000193417
L7	D_0__Bacteria;D_1__Firmicutes;D_2__Bacilli;D_3__Bacillales;D_4__Bacillaceae;D_5__Bacillus;D_6__Bacillus anthracis	1	0.317311	0.36633	1	0	0.00379395
L7	D_0__Bacteria;D_1__Firmicutes;D_2__Bacilli;D_3__Bacillales;D_4__Bacillaceae;D_5__Bacillus;D_6__Bacillus circulans	1	0.317311	0.36633	1	0	4.33274e-05
L7	D_0__Bacteria;D_1__Firmicutes;D_2__Bacilli;D_3__Bacillales;D_4__Family XI;D_5__Gemella;D_6__uncultured bacterium	1	0.317311	0.36633	1	0	7.43912e-05
L7	D_0__Bacteria;D_1__Firmicutes;D_2__Bacilli;D_3__Bacillales;D_4__Staphylococcaceae;D_5__Jeotgalicoccus;D_6__Jeotgalicoccus sp. M3T9B12	1	0.317311	0.36633	1	0	3.55915e-05
L7	D_0__Bacteria;D_1__Firmicutes;D_2__Bacilli;D_3__Bacillales;D_4__Staphylococcaceae;D_5__Staphylococcus;D_6__Staphylococcus sciuri	1	0.317311	0.36633	1	0	0.0009578
L7	D_0__Bacteria;D_1__Firmicutes;D_2__Bacilli;D_3__Lactobacillales;D_4__Enterococcaceae;D_5__Vagococcus;D_6__uncultured Vagococcus sp.	1	0.317311	0.36633	1	0	5.30673e-05
L7	D_0__Bacteria;D_1__Firmicutes;D_2__Bacilli;D_3__Lactobacillales;D_4__Lactobacillaceae;D_5__Lactobacillus;D_6__Lactobacillus brevis	1	0.317311	0.36633	1	0	0.000275247
L7	D_0__Bacteria;D_1__Firmicutes;D_2__Bacilli;D_3__Lactobacillales;D_4__Lactobacillaceae;D_5__Lactobacillus;D_6__Lactobacillus crispatus	1	0.317311	0.36633	1	0	0.000226893
L7	D_0__Bacteria;D_1__Firmicutes;D_2__Bacilli;D_3__Lactobacillales;D_4__Lactobacillaceae;D_5__Lactobacillus;D_6__Lactobacillus iners AB-1	1	0.317311	0.36633	1	0	0.000189145
L7	D_0__Bacteria;D_1__Firmicutes;D_2__Bacilli;D_3__Lactobacillales;D_4__Lactobacillaceae;D_5__Lactobacillus;D_6__Lactobacillus mucosae	1	0.317311	0.36633	1	0	1.99973e-05
L7	D_0__Bacteria;D_1__Firmicutes;D_2__Bacilli;D_3__Lactobacillales;D_4__Lactobacillaceae;D_5__Lactobacillus;D_6__Lactobacillus plantarum	1	0.317311	0.36633	1	0	0.000435189
L7	D_0__Bacteria;D_1__Firmicutes;D_2__Bacilli;D_3__Lactobacillales;D_4__Lactobacillaceae;D_5__Lactobacillus;D_6__uncultured bacterium	1	0.317311	0.36633	1	0	0.000126614
L7	D_0__Bacteria;D_1__Firmicutes;D_2__Bacilli;D_3__Lactobacillales;D_4__Lactobacillaceae;D_5__Pediococcus;D_6__Pediococcus acidilactici	1	0.317311	0.36633	1	0	1.48782e-05
L7	D_0__Bacteria;D_1__Firmicutes;D_2__Bacilli;D_3__Lactobacillales;D_4__Lactobacillaceae;D_5__Pediococcus;D_6__Pediococcus pentosaceus	1	0.317311	0.36633	1	0	2.81706e-05
L7	D_0__Bacteria;D_1__Firmicutes;D_2__Bacilli;D_3__Lactobacillales;D_4__Leuconostocaceae;D_5__Leuconostoc;D_6__Leuconostoc lactis	1	0.317311	0.36633	1	0	1.77957e-05
L7	D_0__Bacteria;D_1__Firmicutes;D_2__Bacilli;D_3__Lactobacillales;D_4__Leuconostocaceae;D_5__Weissella;D_5__Weissella_unclassified	1	0.317311	0.36633	1	0	2.21114e-05
L7	D_0__Bacteria;D_1__Firmicutes;D_2__Bacilli;D_3__Lactobacillales;D_4__Streptococcaceae;D_5__Lactococcus;D_5__Lactococcus_unclassified	1	0.317311	0.36633	1	9.96214e-06	0
L7	D_0__Bacteria;D_1__Firmicutes;D_2__Bacilli;D_3__Lactobacillales;D_4__Streptococcaceae;D_5__Lactococcus;D_6__Lactococcus sp. USMS16BP	1	0.317311	0.36633	1	0	8.55499e-05
L7	D_0__Bacteria;D_1__Firmicutes;D_2__Bacilli;D_3__Lactobacillales;D_4__uncultured;D_5__uncultured bacterium;D_6__uncultured bacterium	1	0.317311	0.36633	1	0	5.20738e-05
L7	D_0__Bacteria;D_1__Firmicutes;D_2__Clostridia;D_3__Clostridiales;D_4__Christensenellaceae;D_5__Christensenellaceae R-7 group;D_6__Clostridiales bacterium Marseille-P2846	1	0.317311	0.36633	1	0	7.07564e-05
L7	D_0__Bacteria;D_1__Firmicutes;D_2__Clostridia;D_3__Clostridiales;D_4__Christensenellaceae;D_5__Christensenellaceae R-7 group;D_6__gut metagenome	1	0.317311	0.36633	1	0	4.02437e-05
L7	D_0__Bacteria;D_1__Firmicutes;D_2__Clostridia;D_3__Clostridiales;D_4__Christensenellaceae;D_5__Christensenellaceae R-7 group;D_6__uncultured Clostridia bacterium	1	0.317311	0.36633	1	0	2.80639e-05
L7	D_0__Bacteria;D_1__Firmicutes;D_2__Clostridia;D_3__Clostridiales;D_4__Clostridiaceae 1;D_5__Clostridium sensu stricto 1;D_6__Clostridium perfringens	1	0.317311	0.36633	1	0	0.000119026
L7	D_0__Bacteria;D_1__Firmicutes;D_2__Clostridia;D_3__Clostridiales;D_4__Clostridiaceae 1;D_5__Clostridium sensu stricto 1;D_6__Clostridium sartagoforme AAU1	1	0.317311	0.36633	1	0	2.6663e-05
L7	D_0__Bacteria;D_1__Firmicutes;D_2__Clostridia;D_3__Clostridiales;D_4__Clostridiales vadinBB60 group;D_5__metagenome;D_6__metagenome	1	0.317311	0.36633	1	0	5.33872e-05
L7	D_0__Bacteria;D_1__Firmicutes;D_2__Clostridia;D_3__Clostridiales;D_4__Clostridiales vadinBB60 group;D_5__uncultured Clostridia bacterium;D_6__uncultured Clostridia bacterium	1	0.317311	0.36633	1	0	2.60369e-05
L7	D_0__Bacteria;D_1__Firmicutes;D_2__Clostridia;D_3__Clostridiales;D_4__Defluviitaleaceae;D_5__Defluviitaleaceae UCG-011;D_6__uncultured organism	1	0.317311	0.36633	1	0	1.35658e-05
L7	D_0__Bacteria;D_1__Firmicutes;D_2__Clostridia;D_3__Clostridiales;D_4__Eubacteriaceae;D_5__Anaerofustis;D_6__uncultured bacterium	1	0.317311	0.36633	1	0	2.33301e-05
L7	D_0__Bacteria;D_1__Firmicutes;D_2__Clostridia;D_3__Clostridiales;D_4__Family XI;D_5__Ezakiella;D_6__Ezakiella massiliensis	1	0.317311	0.36633	1	0	0.000164999
L7	D_0__Bacteria;D_1__Firmicutes;D_2__Clostridia;D_3__Clostridiales;D_4__Family XI;D_5__Murdochiella;D_6__Kallipyga gabonensis	1	0.317311	0.36633	1	0	3.33288e-05
L7	D_0__Bacteria;D_1__Firmicutes;D_2__Clostridia;D_3__Clostridiales;D_4__Family XI;D_5__Peptoniphilus;D_6__Clostridiales bacterium KA00134	1	0.317311	0.36633	1	0	3.61755e-05
L7	D_0__Bacteria;D_1__Firmicutes;D_2__Clostridia;D_3__Clostridiales;D_4__Family XI;D_5__Tissierella;D_6__uncultured Tissierella sp.	1	0.317311	0.36633	1	0	1.85978e-05
L7	D_0__Bacteria;D_1__Firmicutes;D_2__Clostridia;D_3__Clostridiales;D_4__Family XI;D_5__W5053;D_6__Peptostreptococcaceae bacterium oral taxon 113 str. W5053	1	0.317311	0.36633	1	0	4.33274e-05
L7	D_0__Bacteria;D_1__Firmicutes;D_2__Clostridia;D_3__Clostridiales;D_4__Family XIII;D_4__Family_XIII_unclassified;D_4__Family_XIII_unclassified	1	0.317311	0.36633	1	0	2.71316e-05
L7	D_0__Bacteria;D_1__Firmicutes;D_2__Clostridia;D_3__Clostridiales;D_4__Family XIII;D_5__Family XIII AD3011 group;D_6__metagenome	1	0.317311	0.36633	1	0	2.33301e-05
L7	D_0__Bacteria;D_1__Firmicutes;D_2__Clostridia;D_3__Clostridiales;D_4__Family XIII;D_5__Mogibacterium;D_6__uncultured bacterium	1	0.317311	0.36633	1	0	2.84732e-05
L7	D_0__Bacteria;D_1__Firmicutes;D_2__Clostridia;D_3__Clostridiales;D_4__Lachnospiraceae;D_5__Acetitomaculum;D_6__Firmicutes bacterium CAG_194_44_15	1	0.317311	0.36633	1	0	4.97413e-05
L7	D_0__Bacteria;D_1__Firmicutes;D_2__Clostridia;D_3__Clostridiales;D_4__Lachnospiraceae;D_5__Agathobacter;D_5__Agathobacter_unclassified	1	0.317311	0.36633	1	0	7.99891e-05
L7	D_0__Bacteria;D_1__Firmicutes;D_2__Clostridia;D_3__Clostridiales;D_4__Lachnospiraceae;D_5__Anaerostipes;D_5__Anaerostipes_unclassified	1	0.317311	0.36633	1	0	0.000178539
L7	D_0__Bacteria;D_1__Firmicutes;D_2__Clostridia;D_3__Clostridiales;D_4__Lachnospiraceae;D_5__Anaerostipes;D_6__uncultured bacterium	1	0.317311	0.36633	1	0	0.000113049
L7	D_0__Bacteria;D_1__Firmicutes;D_2__Clostridia;D_3__Clostridiales;D_4__Lachnospiraceae;D_5__Blautia;D_6__Blautia sp. YL58	1	0.317311	0.36633	1	0	0.000286406
L7	D_0__Bacteria;D_1__Firmicutes;D_2__Clostridia;D_3__Clostridiales;D_4__Lachnospiraceae;D_5__CHKCI001;D_6__uncultured organism	1	0.317311	0.36633	1	0	7.06716e-05
L7	D_0__Bacteria;D_1__Firmicutes;D_2__Clostridia;D_3__Clostridiales;D_4__Lachnospiraceae;D_5__Cellulosilyticum;D_6__Clostridium lentocellum DSM 5427	1	0.317311	0.36633	1	0	2.23174e-05
L7	D_0__Bacteria;D_1__Firmicutes;D_2__Clostridia;D_3__Clostridiales;D_4__Lachnospiraceae;D_5__Eisenbergiella;D_6__Clostridium sp. KLE 1755	1	0.317311	0.36633	1	0	6.84143e-05
L7	D_0__Bacteria;D_1__Firmicutes;D_2__Clostridia;D_3__Clostridiales;D_4__Lachnospiraceae;D_5__Epulopiscium;D_6__uncultured bacterium	1	0.317311	0.36633	1	0	8.33219e-05
L7	D_0__Bacteria;D_1__Firmicutes;D_2__Clostridia;D_3__Clostridiales;D_4__Lachnospiraceae;D_5__FD2005;D_6__uncultured Lachnospiraceae bacterium	1	0.317311	0.36633	1	0	4.09152e-05
L7	D_0__Bacteria;D_1__Firmicutes;D_2__Clostridia;D_3__Clostridiales;D_4__Lachnospiraceae;D_5__Fusicatenibacter;D_5__Fusicatenibacter_unclassified	1	0.317311	0.36633	1	0	3.71956e-05
L7	D_0__Bacteria;D_1__Firmicutes;D_2__Clostridia;D_3__Clostridiales;D_4__Lachnospiraceae;D_5__Lachnoclostridium;D_6__Dorea sp. 5-2	1	0.317311	0.36633	1	0	0.000123316
L7	D_0__Bacteria;D_1__Firmicutes;D_2__Clostridia;D_3__Clostridiales;D_4__Lachnospiraceae;D_5__Lachnoclostridium;D_6__human gut metagenome	1	0.317311	0.36633	1	0	9.25605e-05
L7	D_0__Bacteria;D_1__Firmicutes;D_2__Clostridia;D_3__Clostridiales;D_4__Lachnospiraceae;D_5__Lachnospiraceae FCS020 group;D_6__uncultured organism	1	0.317311	0.36633	1	0	4.33274e-05
L7	D_0__Bacteria;D_1__Firmicutes;D_2__Clostridia;D_3__Clostridiales;D_4__Lachnospiraceae;D_5__Lachnospiraceae NK4A136 group;D_6__Clostridiales bacterium CIEAF 020	1	0.317311	0.36633	1	0	0.000479823
L7	D_0__Bacteria;D_1__Firmicutes;D_2__Clostridia;D_3__Clostridiales;D_4__Lachnospiraceae;D_5__Lachnospiraceae NK4A136 group;D_6__gut metagenome	1	0.317311	0.36633	1	0	4.27098e-05
L7	D_0__Bacteria;D_1__Firmicutes;D_2__Clostridia;D_3__Clostridiales;D_4__Lachnospiraceae;D_5__Lachnospiraceae NK4A136 group;D_6__metagenome	1	0.317311	0.36633	1	0	6.33247e-05
L7	D_0__Bacteria;D_1__Firmicutes;D_2__Clostridia;D_3__Clostridiales;D_4__Lachnospiraceae;D_5__Lachnospiraceae NK4A136 group;D_6__uncultured Lachnospiraceae bacterium	1	0.317311	0.36633	1	0	7.83013e-05
L7	D_0__Bacteria;D_1__Firmicutes;D_2__Clostridia;D_3__Clostridiales;D_4__Lachnospiraceae;D_5__Lachnospiraceae NK4A136 group;D_6__uncultured rumen bacterium	1	0.317311	0.36633	1	0	0.000113893
L7	D_0__Bacteria;D_1__Firmicutes;D_2__Clostridia;D_3__Clostridiales;D_4__Lachnospiraceae;D_5__Lachnospiraceae NK4B4 group;D_6__uncultured bacterium	1	0.317311	0.36633	1	0	1.77957e-05
L7	D_0__Bacteria;D_1__Firmicutes;D_2__Clostridia;D_3__Clostridiales;D_4__Lachnospiraceae;D_5__Lachnospiraceae UCG-006;D_6__uncultured organism	1	0.317311	0.36633	1	0	9.99863e-05
L7	D_0__Bacteria;D_1__Firmicutes;D_2__Clostridia;D_3__Clostridiales;D_4__Lachnospiraceae;D_5__Lachnospiraceae UCG-009;D_6__uncultured bacterium	1	0.317311	0.36633	1	0	5.63412e-05
L7	D_0__Bacteria;D_1__Firmicutes;D_2__Clostridia;D_3__Clostridiales;D_4__Lachnospiraceae;D_5__Lachnospiraceae UCG-010;D_6__uncultured bacterium	1	0.317311	0.36633	1	0	2.01219e-05
L7	D_0__Bacteria;D_1__Firmicutes;D_2__Clostridia;D_3__Clostridiales;D_4__Lachnospiraceae;D_5__Lachnospiraceae UCG-010;D_6__uncultured organism	1	0.317311	0.36633	1	0	2.65336e-05
L7	D_0__Bacteria;D_1__Firmicutes;D_2__Clostridia;D_3__Clostridiales;D_4__Lachnospiraceae;D_5__Murimonas;D_6__uncultured bacterium	1	0.317311	0.36633	1	0	0.000148782
L7	D_0__Bacteria;D_1__Firmicutes;D_2__Clostridia;D_3__Clostridiales;D_4__Lachnospiraceae;D_5__Oribacterium;D_6__Oribacterium parvum ACB1	1	0.317311	0.36633	1	0	1.35658e-05
L7	D_0__Bacteria;D_1__Firmicutes;D_2__Clostridia;D_3__Clostridiales;D_4__Lachnospiraceae;D_5__Oribacterium;D_6__uncultured bacterium	1	0.317311	0.36633	1	0	2.84732e-05
L7	D_0__Bacteria;D_1__Firmicutes;D_2__Clostridia;D_3__Clostridiales;D_4__Lachnospiraceae;D_5__Roseburia;D_5__Roseburia_unclassified	1	0.317311	0.36633	1	0	0.000241771
L7	D_0__Bacteria;D_1__Firmicutes;D_2__Clostridia;D_3__Clostridiales;D_4__Lachnospiraceae;D_5__Roseburia;D_6__mouse gut metagenome	1	0.317311	0.36633	1	0	4.99932e-05
L7	D_0__Bacteria;D_1__Firmicutes;D_2__Clostridia;D_3__Clostridiales;D_4__Lachnospiraceae;D_5__Sellimonas;D_6__Lachnoclostridium phocaeense	1	0.317311	0.36633	1	0	2.99959e-05
L7	D_0__Bacteria;D_1__Firmicutes;D_2__Clostridia;D_3__Clostridiales;D_4__Lachnospiraceae;D_5__Tyzzerella 3;D_6__uncultured bacterium	1	0.317311	0.36633	1	0	9.99863e-06
L7	D_0__Bacteria;D_1__Firmicutes;D_2__Clostridia;D_3__Clostridiales;D_4__Lachnospiraceae;D_5__Tyzzerella 3;D_6__unidentified	1	0.317311	0.36633	1	0	4.82925e-05
L7	D_0__Bacteria;D_1__Firmicutes;D_2__Clostridia;D_3__Clostridiales;D_4__Lachnospiraceae;D_5__Tyzzerella 4;D_6__uncultured organism	1	0.317311	0.36633	1	0	0.000173048
L7	D_0__Bacteria;D_1__Firmicutes;D_2__Clostridia;D_3__Clostridiales;D_4__Lachnospiraceae;D_5__[Eubacterium] fissicatena group;D_6__uncultured bacterium	1	0.317311	0.36633	1	0	4.83543e-05
L7	D_0__Bacteria;D_1__Firmicutes;D_2__Clostridia;D_3__Clostridiales;D_4__Lachnospiraceae;D_5__[Ruminococcus] gauvreauii group;D_6__Clostridium sp. cTPY-17	1	0.317311	0.36633	1	0	5.69464e-05
L7	D_0__Bacteria;D_1__Firmicutes;D_2__Clostridia;D_3__Clostridiales;D_4__Lachnospiraceae;D_5__[Ruminococcus] gnavus group;D_5__[Ruminococcus]_gnavus_group_unclassified	1	0.317311	0.36633	1	0	5.30673e-05
L7	D_0__Bacteria;D_1__Firmicutes;D_2__Clostridia;D_3__Clostridiales;D_4__Lachnospiraceae;D_5__[Ruminococcus] gnavus group;D_6__uncultured bacterium	1	0.317311	0.36633	1	0	0.000513299
L7	D_0__Bacteria;D_1__Firmicutes;D_2__Clostridia;D_3__Clostridiales;D_4__Lachnospiraceae;D_5__[Ruminococcus] torques group;D_6__uncultured bacterium	1	0.317311	0.36633	1	0	0.000143314
L7	D_0__Bacteria;D_1__Firmicutes;D_2__Clostridia;D_3__Clostridiales;D_4__Lachnospiraceae;D_5__uncultured;D_6__Coprococcus sp. HPP0074	1	0.317311	0.36633	1	0	0.00016738
L7	D_0__Bacteria;D_1__Firmicutes;D_2__Clostridia;D_3__Clostridiales;D_4__Lachnospiraceae;D_5__uncultured;D_6__uncultured organism	1	0.317311	0.36633	1	0	4.27098e-05
L7	D_0__Bacteria;D_1__Firmicutes;D_2__Clostridia;D_3__Clostridiales;D_4__Peptococcaceae;D_5__Peptococcus;D_6__uncultured bacterium	1	0.317311	0.36633	1	0	8.85362e-05
L7	D_0__Bacteria;D_1__Firmicutes;D_2__Clostridia;D_3__Clostridiales;D_4__Peptococcaceae;D_5__uncultured;D_5__uncultured_unclassified	1	0.317311	0.36633	1	6.70145e-05	0
L7	D_0__Bacteria;D_1__Firmicutes;D_2__Clostridia;D_3__Clostridiales;D_4__Peptococcaceae;D_5__uncultured;D_6__uncultured soil bacterium	1	0.317311	0.36633	1	0	2.6663e-05
L7	D_0__Bacteria;D_1__Firmicutes;D_2__Clostridia;D_3__Clostridiales;D_4__Peptostreptococcaceae;D_4__Peptostreptococcaceae_unclassified;D_4__Peptostreptococcaceae_unclassified	1	0.317311	0.36633	1	8.28998e-05	0
L7	D_0__Bacteria;D_1__Firmicutes;D_2__Clostridia;D_3__Clostridiales;D_4__Peptostreptococcaceae;D_5__Clostridioides;D_6__Clostridioides sp. V16	1	0.317311	0.36633	1	0	0.00012878
L7	D_0__Bacteria;D_1__Firmicutes;D_2__Clostridia;D_3__Clostridiales;D_4__Peptostreptococcaceae;D_5__Peptostreptococcus;D_6__uncultured bacterium	1	0.317311	0.36633	1	0	3.71956e-05
L7	D_0__Bacteria;D_1__Firmicutes;D_2__Clostridia;D_3__Clostridiales;D_4__Ruminococcaceae;D_5__Faecalibacterium;D_6__metagenome	1	0.317311	0.36633	1	0	9.2989e-05
L7	D_0__Bacteria;D_1__Firmicutes;D_2__Clostridia;D_3__Clostridiales;D_4__Ruminococcaceae;D_5__Fournierella;D_6__uncultured bacterium	1	0.317311	0.36633	1	0	2.84732e-05
L7	D_0__Bacteria;D_1__Firmicutes;D_2__Clostridia;D_3__Clostridiales;D_4__Ruminococcaceae;D_5__Fournierella;D_6__uncultured organism	1	0.317311	0.36633	1	0	0.00013709
L7	D_0__Bacteria;D_1__Firmicutes;D_2__Clostridia;D_3__Clostridiales;D_4__Ruminococcaceae;D_5__Hydrogenoanaerobacterium;D_6__Hydrogenoanaerobacterium saccharovorans	1	0.317311	0.36633	1	0	3.55915e-05
L7	D_0__Bacteria;D_1__Firmicutes;D_2__Clostridia;D_3__Clostridiales;D_4__Ruminococcaceae;D_5__Oscillibacter;D_5__Oscillibacter_unclassified	1	0.317311	0.36633	1	0	0.00012878
L7	D_0__Bacteria;D_1__Firmicutes;D_2__Clostridia;D_3__Clostridiales;D_4__Ruminococcaceae;D_5__Ruminiclostridium;D_6__unidentified	1	0.317311	0.36633	1	0	6.33247e-05
L7	D_0__Bacteria;D_1__Firmicutes;D_2__Clostridia;D_3__Clostridiales;D_4__Ruminococcaceae;D_5__Ruminiclostridium 1;D_6__uncultured bacterium	1	0.317311	0.36633	1	0	1.60365e-05
L7	D_0__Bacteria;D_1__Firmicutes;D_2__Clostridia;D_3__Clostridiales;D_4__Ruminococcaceae;D_5__Ruminiclostridium 9;D_6__Anaerostipes hadrus	1	0.317311	0.36633	1	0	6.40647e-05
L7	D_0__Bacteria;D_1__Firmicutes;D_2__Clostridia;D_3__Clostridiales;D_4__Ruminococcaceae;D_5__Ruminococcaceae NK4A214 group;D_5__Ruminococcaceae_NK4A214_group_unclassified	1	0.317311	0.36633	1	0	9.6097e-05
L7	D_0__Bacteria;D_1__Firmicutes;D_2__Clostridia;D_3__Clostridiales;D_4__Ruminococcaceae;D_5__Ruminococcaceae UCG-003;D_6__metagenome	1	0.317311	0.36633	1	0	6.03656e-05
L7	D_0__Bacteria;D_1__Firmicutes;D_2__Clostridia;D_3__Clostridiales;D_4__Ruminococcaceae;D_5__Ruminococcaceae UCG-005;D_5__Ruminococcaceae_UCG-005_unclassified	1	0.317311	0.36633	1	0	4.8645e-05
L7	D_0__Bacteria;D_1__Firmicutes;D_2__Clostridia;D_3__Clostridiales;D_4__Ruminococcaceae;D_5__Ruminococcaceae UCG-005;D_6__human gut metagenome	1	0.317311	0.36633	1	0	7.47421e-05
L7	D_0__Bacteria;D_1__Firmicutes;D_2__Clostridia;D_3__Clostridiales;D_4__Ruminococcaceae;D_5__Ruminococcaceae UCG-005;D_6__uncultured Clostridiales bacterium	1	0.317311	0.36633	1	0	7.6873e-05
L7	D_0__Bacteria;D_1__Firmicutes;D_2__Clostridia;D_3__Clostridiales;D_4__Ruminococcaceae;D_5__Ruminococcaceae UCG-005;D_6__uncultured Ruminococcaceae bacterium	1	0.317311	0.36633	1	0	7.83013e-05
L7	D_0__Bacteria;D_1__Firmicutes;D_2__Clostridia;D_3__Clostridiales;D_4__Ruminococcaceae;D_5__Ruminococcaceae UCG-009;D_6__uncultured bacterium	1	0.317311	0.36633	1	3.98486e-05	0
L7	D_0__Bacteria;D_1__Firmicutes;D_2__Clostridia;D_3__Clostridiales;D_4__Ruminococcaceae;D_5__Ruminococcaceae UCG-013;D_6__gut metagenome	1	0.317311	0.36633	1	0	2.6663e-05
L7	D_0__Bacteria;D_1__Firmicutes;D_2__Clostridia;D_3__Clostridiales;D_4__Ruminococcaceae;D_5__Ruminococcus 1;D_6__gut metagenome	1	0.317311	0.36633	1	0	9.96562e-05
L7	D_0__Bacteria;D_1__Firmicutes;D_2__Clostridia;D_3__Clostridiales;D_4__Ruminococcaceae;D_5__Subdoligranulum;D_5__Subdoligranulum_unclassified	1	0.317311	0.36633	1	0	8.85362e-05
L7	D_0__Bacteria;D_1__Firmicutes;D_2__Clostridia;D_3__Clostridiales;D_4__Ruminococcaceae;D_5__Subdoligranulum;D_6__uncultured Faecalibacterium sp.	1	0.317311	0.36633	1	0	6.99904e-05
L7	D_0__Bacteria;D_1__Firmicutes;D_2__Clostridia;D_3__Clostridiales;D_4__Ruminococcaceae;D_5__UBA1819;D_6__uncultured bacterium	1	0.317311	0.36633	1	0	5.87852e-05
L7	D_0__Bacteria;D_1__Firmicutes;D_2__Clostridia;D_3__Clostridiales;D_4__Ruminococcaceae;D_5__UBA1819;D_6__uncultured organism	1	0.317311	0.36633	1	0	3.62193e-05
L7	D_0__Bacteria;D_1__Firmicutes;D_2__Clostridia;D_3__Clostridiales;D_4__Ruminococcaceae;D_5__[Eubacterium] coprostanoligenes group;D_6__gut metagenome	1	0.317311	0.36633	1	0	0.000136829
L7	D_0__Bacteria;D_1__Firmicutes;D_2__Clostridia;D_3__Clostridiales;D_4__Ruminococcaceae;D_5__[Eubacterium] coprostanoligenes group;D_6__uncultured bacterium	1	0.317311	0.36633	1	0	4.06975e-05
L7	D_0__Bacteria;D_1__Firmicutes;D_2__Clostridia;D_3__Clostridiales;D_4__Ruminococcaceae;D_5__[Eubacterium] coprostanoligenes group;D_6__unidentified	1	0.317311	0.36633	1	0	4.06975e-05
L7	D_0__Bacteria;D_1__Firmicutes;D_2__Clostridia;D_3__Clostridiales;D_4__Ruminococcaceae;D_5__uncultured;D_6__uncultured bacterium	1	0.317311	0.36633	1	0	7.47421e-05
L7	D_0__Bacteria;D_1__Firmicutes;D_2__Erysipelotrichia;D_3__Erysipelotrichales;D_4__Erysipelotrichaceae;D_5__Asteroleplasma;D_6__metagenome	1	0.317311	0.36633	1	0	3.55915e-05
L7	D_0__Bacteria;D_1__Firmicutes;D_2__Erysipelotrichia;D_3__Erysipelotrichales;D_4__Erysipelotrichaceae;D_5__Candidatus Stoquefichus;D_5__Candidatus_Stoquefichus_unclassified	1	0.317311	0.36633	1	0	5.9513e-05
L7	D_0__Bacteria;D_1__Firmicutes;D_2__Erysipelotrichia;D_3__Erysipelotrichales;D_4__Erysipelotrichaceae;D_5__Dielma;D_6__Clostridium sp. MLG480	1	0.317311	0.36633	1	0	6.63341e-05
L7	D_0__Bacteria;D_1__Firmicutes;D_2__Erysipelotrichia;D_3__Erysipelotrichales;D_4__Erysipelotrichaceae;D_5__Dubosiella;D_6__uncultured Erysipelotrichales bacterium	1	0.317311	0.36633	1	0	2.65336e-05
L7	D_0__Bacteria;D_1__Firmicutes;D_2__Erysipelotrichia;D_3__Erysipelotrichales;D_4__Erysipelotrichaceae;D_5__Erysipelatoclostridium;D_6__uncultured Firmicutes bacterium	1	0.317311	0.36633	1	0	5.57934e-05
L7	D_0__Bacteria;D_1__Firmicutes;D_2__Erysipelotrichia;D_3__Erysipelotrichales;D_4__Erysipelotrichaceae;D_5__Erysipelotrichaceae UCG-004;D_6__unidentified rumen bacterium RFN74	1	0.317311	0.36633	1	0	3.16536e-05
L7	D_0__Bacteria;D_1__Firmicutes;D_2__Erysipelotrichia;D_3__Erysipelotrichales;D_4__Erysipelotrichaceae;D_5__Faecalitalea;D_6__uncultured bacterium	1	0.317311	0.36633	1	0	5.30673e-05
L7	D_0__Bacteria;D_1__Firmicutes;D_2__Erysipelotrichia;D_3__Erysipelotrichales;D_4__Erysipelotrichaceae;D_5__uncultured;D_6__uncultured Allobaculum sp.	1	0.317311	0.36633	1	0	4.42681e-05
L7	D_0__Bacteria;D_1__Firmicutes;D_2__Erysipelotrichia;D_3__Erysipelotrichales;D_4__Erysipelotrichaceae;D_5__uncultured bacterium;D_6__uncultured bacterium	1	0.317311	0.36633	1	0	1.32668e-05
L7	D_0__Bacteria;D_1__Firmicutes;D_2__Negativicutes;D_3__Selenomonadales;D_4__Acidaminococcaceae;D_5__Phascolarctobacterium;D_6__uncultured bacterium	1	0.317311	0.36633	1	0	0.000156645
L7	D_0__Bacteria;D_1__Firmicutes;D_2__Negativicutes;D_3__Selenomonadales;D_4__Veillonellaceae;D_5__Megasphaera;D_6__Megasphaera sp. MH	1	0.317311	0.36633	1	0	0.000100609
L7	D_0__Bacteria;D_1__Firmicutes;D_2__Negativicutes;D_3__Selenomonadales;D_4__Veillonellaceae;D_5__Megasphaera;D_6__uncultured organism	1	0.317311	0.36633	1	0	2.21114e-05
L7	D_0__Bacteria;D_1__Firmicutes;D_2__Negativicutes;D_3__Selenomonadales;D_4__Veillonellaceae;D_5__Mitsuokella;D_6__uncultured bacterium	1	0.317311	0.36633	1	0	5.63412e-05
L7	D_0__Bacteria;D_1__Firmicutes;D_2__Negativicutes;D_3__Selenomonadales;D_4__Veillonellaceae;D_5__Selenomonas 3;D_6__uncultured bacterium	1	0.317311	0.36633	1	0	0.000126465
L7	D_0__Bacteria;D_1__Firmicutes;D_2__Negativicutes;D_3__Selenomonadales;D_4__Veillonellaceae;D_5__Veillonella;D_6__uncultured Veillonella sp.	1	0.317311	0.36633	1	0	5.20738e-05
L7	D_0__Bacteria;D_1__Firmicutes;D_2__Negativicutes;D_3__Selenomonadales;D_4__Veillonellaceae;D_5__uncultured;D_6__uncultured bacterium	1	0.317311	0.36633	1	0	3.55915e-05
L7	D_0__Bacteria;D_1__Firmicutes;D_2__Negativicutes;D_3__Selenomonadales;D_4__Veillonellaceae;D_5__uncultured;D_6__uncultured organism	1	0.317311	0.36633	1	0	0.000104148
L7	D_0__Bacteria;D_1__Fusobacteria;D_2__Fusobacteriia;D_3__Fusobacteriales;D_4__Leptotrichiaceae;D_5__Leptotrichia;D_5__Leptotrichia_unclassified	1	0.317311	0.36633	1	0	7.06716e-05
L7	D_0__Bacteria;D_1__Fusobacteria;D_2__Fusobacteriia;D_3__Fusobacteriales;D_4__Leptotrichiaceae;D_5__Leptotrichia;D_6__uncultured bacterium	1	0.317311	0.36633	1	0	2.60369e-05
L7	D_0__Bacteria;D_1__Gemmatimonadetes;D_2__Gemmatimonadetes;D_3__Gemmatimonadales;D_4__Gemmatimonadaceae;D_5__Gemmatimonas;D_5__Gemmatimonas_unclassified	1	0.317311	0.36633	1	0	3.33288e-05
L7	D_0__Bacteria;D_1__Hydrogenedentes;D_2__Hydrogenedentia;D_3__Hydrogenedentiales;D_4__Hydrogenedensaceae;D_5__uncultured bacterium;D_6__uncultured bacterium	1	0.317311	0.36633	1	0	7.1183e-06
L7	D_0__Bacteria;D_1__Kiritimatiellaeota;D_2__Kiritimatiellae;D_3__WCHB1-41;D_3__WCHB1-41_unclassified;D_3__WCHB1-41_unclassified;D_3__WCHB1-41_unclassified	1	0.317311	0.36633	1	0	7.64631e-05
L7	D_0__Bacteria;D_1__Kiritimatiellaeota;D_2__Kiritimatiellae;D_3__WCHB1-41;D_4__uncultured bacterium;D_5__uncultured bacterium;D_6__uncultured bacterium	1	0.317311	0.36633	1	0	1.80878e-05
L7	D_0__Bacteria;D_1__Marinimicrobia (SAR406 clade);D_2__uncultured marine bacterium;D_3__uncultured marine bacterium;D_4__uncultured marine bacterium;D_5__uncultured marine bacterium;D_6__uncultured marine bacterium	1	0.317311	0.36633	1	0	3.53782e-05
L7	D_0__Bacteria;D_1__Nitrospirae;D_2__Nitrospira;D_3__Nitrospirales;D_4__Nitrospiraceae;D_5__Nitrospira;D_5__Nitrospira_unclassified	1	0.317311	0.36633	1	0	2.21114e-05
L7	D_0__Bacteria;D_1__Planctomycetes;D_2__OM190;D_3__uncultured Planctomycetaceae bacterium;D_4__uncultured Planctomycetaceae bacterium;D_5__uncultured Planctomycetaceae bacterium;D_6__uncultured Planctomycetaceae bacterium	1	0.317311	0.36633	1	0	2.13549e-05
L7	D_0__Bacteria;D_1__Planctomycetes;D_2__Planctomycetacia;D_3__Pirellulales;D_4__Pirellulaceae;D_5__Pirellula;D_6__uncultured planctomycete	1	0.317311	0.36633	1	0	0.000104634
L7	D_0__Bacteria;D_1__Proteobacteria;D_2__Alphaproteobacteria;D_3__Acetobacterales;D_4__Acetobacteraceae;D_5__Acidiphilium;D_6__uncultured bacterium	1	0.317311	0.36633	1	0	1.76891e-05
L7	D_0__Bacteria;D_1__Proteobacteria;D_2__Alphaproteobacteria;D_3__Caulobacterales;D_4__Caulobacteraceae;D_5__Brevundimonas;D_6__Brevundimonas diminuta	1	0.317311	0.36633	1	0	2.60369e-05
L7	D_0__Bacteria;D_1__Proteobacteria;D_2__Alphaproteobacteria;D_3__Caulobacterales;D_4__Hyphomonadaceae;D_5__Maricaulis;D_5__Maricaulis_unclassified	1	0.317311	0.36633	1	0	2.81706e-05
L7	D_0__Bacteria;D_1__Proteobacteria;D_2__Alphaproteobacteria;D_3__Puniceispirillales;D_4__SAR116 clade;D_5__marine metagenome;D_6__marine metagenome	1	0.317311	0.36633	1	0	4.62689e-05
L7	D_0__Bacteria;D_1__Proteobacteria;D_2__Alphaproteobacteria;D_3__Puniceispirillales;D_4__SAR116 clade;D_5__uncultured bacterium;D_6__uncultured bacterium	1	0.317311	0.36633	1	0	1.33315e-05
L7	D_0__Bacteria;D_1__Proteobacteria;D_2__Alphaproteobacteria;D_3__Rhizobiales;D_4__Beijerinckiaceae;D_5__Methylobacterium;D_6__uncultured bacterium	1	0.317311	0.36633	1	0	0.000181313
L7	D_0__Bacteria;D_1__Proteobacteria;D_2__Alphaproteobacteria;D_3__Rhizobiales;D_4__Devosiaceae;D_5__Devosia;D_5__Devosia_unclassified	1	0.317311	0.36633	1	0	2.33301e-05
L7	D_0__Bacteria;D_1__Proteobacteria;D_2__Alphaproteobacteria;D_3__Rhizobiales;D_4__Rhizobiaceae;D_5__Allorhizobium-Neorhizobium-Pararhizobium-Rhizobium;D_6__Agrobacterium radiobacter	1	0.317311	0.36633	1	0	0.00025293
L7	D_0__Bacteria;D_1__Proteobacteria;D_2__Alphaproteobacteria;D_3__Rhizobiales;D_4__Rhizobiaceae;D_5__Allorhizobium-Neorhizobium-Pararhizobium-Rhizobium;D_6__uncultured bacterium	1	0.317311	0.36633	1	0	6.32325e-05
L7	D_0__Bacteria;D_1__Proteobacteria;D_2__Alphaproteobacteria;D_3__Rhizobiales;D_4__Rhizobiaceae;D_5__Aureimonas;D_6__uncultured bacterium	1	0.317311	0.36633	1	0	3.20323e-05
L7	D_0__Bacteria;D_1__Proteobacteria;D_2__Alphaproteobacteria;D_3__Rhodobacterales;D_4__Rhodobacteraceae;D_5__Rhodobacter;D_6__uncultured bacterium	1	0.317311	0.36633	1	0	7.1183e-05
L7	D_0__Bacteria;D_1__Proteobacteria;D_2__Alphaproteobacteria;D_3__Rhodobacterales;D_4__Rhodobacteraceae;D_5__Rubellimicrobium;D_6__uncultured bacterium	1	0.317311	0.36633	1	0	7.24387e-05
L7	D_0__Bacteria;D_1__Proteobacteria;D_2__Alphaproteobacteria;D_3__Rhodospirillales;D_3__Rhodospirillales_unclassified;D_3__Rhodospirillales_unclassified;D_3__Rhodospirillales_unclassified	1	0.317311	0.36633	1	0	0.000100609
L7	D_0__Bacteria;D_1__Proteobacteria;D_2__Alphaproteobacteria;D_3__Rhodospirillales;D_4__AEGEAN-169 marine group;D_5__marine metagenome;D_6__marine metagenome	1	0.317311	0.36633	1	0	5.33872e-05
L7	D_0__Bacteria;D_1__Proteobacteria;D_2__Alphaproteobacteria;D_3__Rhodospirillales;D_4__Rhodopirillaceae;D_5__Defluviicoccus;D_6__metagenome	1	0.317311	0.36633	1	0	5.23168e-05
L7	D_0__Bacteria;D_1__Proteobacteria;D_2__Alphaproteobacteria;D_3__Rhodospirillales;D_4__uncultured;D_4__uncultured_unclassified;D_4__uncultured_unclassified	1	0.317311	0.36633	1	0	1.80878e-05
L7	D_0__Bacteria;D_1__Proteobacteria;D_2__Alphaproteobacteria;D_3__Rhodospirillales;D_4__uncultured;D_5__uncultured bacterium;D_6__uncultured bacterium	1	0.317311	0.36633	1	0	2.26097e-05
L7	D_0__Bacteria;D_1__Proteobacteria;D_2__Alphaproteobacteria;D_3__Rickettsiales;D_4__Anaplasmataceae;D_5__Wolbachia;D_5__Wolbachia_unclassified	1	0.317311	0.36633	1	0	0.000100428
L7	D_0__Bacteria;D_1__Proteobacteria;D_2__Alphaproteobacteria;D_3__Rickettsiales;D_4__Mitochondria;D_4__Mitochondria_unclassified;D_4__Mitochondria_unclassified	1	0.317311	0.36633	1	0	0.000152926
L7	D_0__Bacteria;D_1__Proteobacteria;D_2__Alphaproteobacteria;D_3__Rickettsiales;D_4__Mitochondria;D_5__Penicillium expansum;D_6__Penicillium expansum	1	0.317311	0.36633	1	0	7.43912e-06
L7	D_0__Bacteria;D_1__Proteobacteria;D_2__Alphaproteobacteria;D_3__Rickettsiales;D_4__Rickettsiaceae;D_5__Rickettsia;D_5__Rickettsia_unclassified	1	0.317311	0.36633	1	0	5.57934e-05
L7	D_0__Bacteria;D_1__Proteobacteria;D_2__Alphaproteobacteria;D_3__SAR11 clade;D_4__Clade I;D_5__Clade Ib;D_6__uncultured bacterium	1	0.317311	0.36633	1	0	5.69464e-05
L7	D_0__Bacteria;D_1__Proteobacteria;D_2__Alphaproteobacteria;D_3__SAR11 clade;D_4__Clade IV;D_5__uncultured bacterium;D_6__uncultured bacterium	1	0.317311	0.36633	1	0	3.98005e-05
L7	D_0__Bacteria;D_1__Proteobacteria;D_2__Alphaproteobacteria;D_3__Sphingomonadales;D_4__Sphingomonadaceae;D_5__Novosphingobium;D_5__Novosphingobium_unclassified	1	0.317311	0.36633	1	0	0.000100609
L7	D_0__Bacteria;D_1__Proteobacteria;D_2__Alphaproteobacteria;D_3__Sphingomonadales;D_4__Sphingomonadaceae;D_5__Novosphingobium;D_6__uncultured alpha proteobacterium	1	0.317311	0.36633	1	0	4.27098e-05
L7	D_0__Bacteria;D_1__Proteobacteria;D_2__Deltaproteobacteria;D_3__Desulfovibrionales;D_4__Desulfovibrionaceae;D_5__Bilophila;D_6__uncultured bacterium	1	0.317311	0.36633	1	0	1.99973e-05
L7	D_0__Bacteria;D_1__Proteobacteria;D_2__Deltaproteobacteria;D_3__Desulfovibrionales;D_4__Desulfovibrionaceae;D_5__Desulfovibrio;D_6__Desulfovibrio fairfieldensis	1	0.317311	0.36633	1	0	0.00012457
L7	D_0__Bacteria;D_1__Proteobacteria;D_2__Deltaproteobacteria;D_3__Desulfovibrionales;D_4__Desulfovibrionaceae;D_5__Desulfovibrio;D_6__gut metagenome	1	0.317311	0.36633	1	0	5.30673e-05
L7	D_0__Bacteria;D_1__Proteobacteria;D_2__Deltaproteobacteria;D_3__Oligoflexales;D_4__0319-6G20;D_5__uncultured marine bacterium;D_6__uncultured marine bacterium	1	0.317311	0.36633	1	8.73904e-06	0
L7	D_0__Bacteria;D_1__Proteobacteria;D_2__Deltaproteobacteria;D_3__SAR324 clade(Marine group B);D_4__uncultured SAR324 cluster bacterium;D_5__uncultured SAR324 cluster bacterium;D_6__uncultured SAR324 cluster bacterium	1	0.317311	0.36633	1	0	7.96009e-05
L7	D_0__Bacteria;D_1__Proteobacteria;D_2__Deltaproteobacteria;D_3__Syntrophobacterales;D_4__Syntrophaceae;D_5__Desulfomonile;D_6__uncultured Desulfomonile sp.	1	0.317311	0.36633	1	0	0.000108527
L7	D_0__Bacteria;D_1__Proteobacteria;D_2__Gammaproteobacteria;D_2__Gammaproteobacteria_unclassified;D_2__Gammaproteobacteria_unclassified;D_2__Gammaproteobacteria_unclassified;D_2__Gammaproteobacteria_unclassified	1	0.317311	0.36633	1	0	7.6873e-05
L7	D_0__Bacteria;D_1__Proteobacteria;D_2__Gammaproteobacteria;D_3__Aeromonadales;D_4__Aeromonadaceae;D_5__Aeromonas;D_5__Aeromonas_unclassified	1	0.317311	0.36633	1	0	3.3476e-05
L7	D_0__Bacteria;D_1__Proteobacteria;D_2__Gammaproteobacteria;D_3__Alteromonadales;D_4__Alteromonadaceae;D_5__Alteromonas;D_6__uncultured bacterium	1	0.317311	0.36633	1	0	8.18604e-05
L7	D_0__Bacteria;D_1__Proteobacteria;D_2__Gammaproteobacteria;D_3__Alteromonadales;D_4__Alteromonadaceae;D_5__Alteromonas;D_6__uncultured gamma proteobacterium	1	0.317311	0.36633	1	0	1.85978e-05
L7	D_0__Bacteria;D_1__Proteobacteria;D_2__Gammaproteobacteria;D_3__Alteromonadales;D_4__Alteromonadaceae;D_5__Glaciecola;D_6__Alteromonas macleodii	1	0.317311	0.36633	1	0	3.61755e-05
L7	D_0__Bacteria;D_1__Proteobacteria;D_2__Gammaproteobacteria;D_3__Alteromonadales;D_4__Alteromonadaceae;D_5__Rheinheimera;D_6__uncultured Rheinheimera sp.	1	0.317311	0.36633	1	0	3.61755e-05
L7	D_0__Bacteria;D_1__Proteobacteria;D_2__Gammaproteobacteria;D_3__Alteromonadales;D_4__Alteromonadaceae;D_5__Salinimonas;D_6__uncultured bacterium	1	0.317311	0.36633	1	0	8.13949e-05
L7	D_0__Bacteria;D_1__Proteobacteria;D_2__Gammaproteobacteria;D_3__Alteromonadales;D_4__Pseudoalteromonadaceae;D_5__Pseudoalteromonas;D_6__Pseudoalteromonas tunicata D2	1	0.317311	0.36633	1	0	1.42366e-05
L7	D_0__Bacteria;D_1__Proteobacteria;D_2__Gammaproteobacteria;D_3__Alteromonadales;D_4__Pseudoalteromonadaceae;D_5__Psychrosphaera;D_6__gamma proteobacterium 14III/A01/016	1	0.317311	0.36633	1	0	3.62193e-05
L7	D_0__Bacteria;D_1__Proteobacteria;D_2__Gammaproteobacteria;D_3__Betaproteobacteriales;D_4__Burkholderiaceae;D_5__Burkholderia-Caballeronia-Paraburkholderia;D_5__Burkholderia-Caballeronia-Paraburkholderia_unclassified	1	0.317311	0.36633	1	0	4.8645e-05
L7	D_0__Bacteria;D_1__Proteobacteria;D_2__Gammaproteobacteria;D_3__Betaproteobacteriales;D_4__Burkholderiaceae;D_5__Comamonas;D_5__Comamonas_unclassified	1	0.317311	0.36633	1	0	0.000113049
L7	D_0__Bacteria;D_1__Proteobacteria;D_2__Gammaproteobacteria;D_3__Betaproteobacteriales;D_4__Burkholderiaceae;D_5__Cupriavidus;D_6__Cupriavidus necator	1	0.317311	0.36633	1	0	9.67086e-05
L7	D_0__Bacteria;D_1__Proteobacteria;D_2__Gammaproteobacteria;D_3__Betaproteobacteriales;D_4__Burkholderiaceae;D_5__MWH-UniP1 aquatic group;D_5__MWH-UniP1_aquatic_group_unclassified	1	0.317311	0.36633	1	0	1.80878e-05
L7	D_0__Bacteria;D_1__Proteobacteria;D_2__Gammaproteobacteria;D_3__Betaproteobacteriales;D_4__Burkholderiaceae;D_5__Massilia;D_6__uncultured bacterium	1	0.317311	0.36633	1	0	1.35658e-05
L7	D_0__Bacteria;D_1__Proteobacteria;D_2__Gammaproteobacteria;D_3__Betaproteobacteriales;D_4__Burkholderiaceae;D_5__Parasutterella;D_6__Burkholderiales bacterium YL45	1	0.317311	0.36633	1	0	1.99973e-05
L7	D_0__Bacteria;D_1__Proteobacteria;D_2__Gammaproteobacteria;D_3__Betaproteobacteriales;D_4__Burkholderiaceae;D_5__Undibacterium;D_6__uncultured bacterium	1	0.317311	0.36633	1	0	2.84732e-05
L7	D_0__Bacteria;D_1__Proteobacteria;D_2__Gammaproteobacteria;D_3__Betaproteobacteriales;D_4__Neisseriaceae;D_4__Neisseriaceae_unclassified;D_4__Neisseriaceae_unclassified	1	0.317311	0.36633	1	0	0.000137624
L7	D_0__Bacteria;D_1__Proteobacteria;D_2__Gammaproteobacteria;D_3__Betaproteobacteriales;D_4__Neisseriaceae;D_5__Kingella;D_6__uncultured bacterium	1	0.317311	0.36633	1	0	5.57934e-05
L7	D_0__Bacteria;D_1__Proteobacteria;D_2__Gammaproteobacteria;D_3__Betaproteobacteriales;D_4__Neisseriaceae;D_5__uncultured;D_6__uncultured bacterium	1	0.317311	0.36633	1	0	2.71316e-05
L7	D_0__Bacteria;D_1__Proteobacteria;D_2__Gammaproteobacteria;D_3__Betaproteobacteriales;D_4__Rhodocyclaceae;D_5__Uliginosibacterium;D_6__uncultured beta proteobacterium	1	0.317311	0.36633	1	0	2.65336e-05
L7	D_0__Bacteria;D_1__Proteobacteria;D_2__Gammaproteobacteria;D_3__Cellvibrionales;D_4__Halieaceae;D_5__OM60(NOR5) clade;D_5__OM60(NOR5)_clade_unclassified	1	0.317311	0.36633	1	0	3.2195e-05
L7	D_0__Bacteria;D_1__Proteobacteria;D_2__Gammaproteobacteria;D_3__Chromatiales;D_4__Sedimenticolaceae;D_5__uncultured bacterium;D_6__uncultured bacterium	1	0.317311	0.36633	1	0	5.87852e-05
L7	D_0__Bacteria;D_1__Proteobacteria;D_2__Gammaproteobacteria;D_3__Diplorickettsiales;D_4__Diplorickettsiaceae;D_5__Aquicella;D_6__uncultured bacterium	1	0.317311	0.36633	1	0	4.02437e-05
L7	D_0__Bacteria;D_1__Proteobacteria;D_2__Gammaproteobacteria;D_3__Enterobacteriales;D_4__Enterobacteriaceae;D_4__Enterobacteriaceae_unclassified;D_4__Enterobacteriaceae_unclassified	1	0.317311	0.36633	1	0	0.000201219
L7	D_0__Bacteria;D_1__Proteobacteria;D_2__Gammaproteobacteria;D_3__Enterobacteriales;D_4__Enterobacteriaceae;D_5__Pantoea;D_5__Pantoea_unclassified	1	0.317311	0.36633	1	0	0.000197137
L7	D_0__Bacteria;D_1__Proteobacteria;D_2__Gammaproteobacteria;D_3__Enterobacteriales;D_4__Enterobacteriaceae;D_5__Proteus;D_6__Proteus mirabilis	1	0.317311	0.36633	1	0	5.20738e-05
L7	D_0__Bacteria;D_1__Proteobacteria;D_2__Gammaproteobacteria;D_3__Enterobacteriales;D_4__Enterobacteriaceae;D_5__Providencia;D_6__Providencia vermicola	1	0.317311	0.36633	1	0	7.2351e-05
L7	D_0__Bacteria;D_1__Proteobacteria;D_2__Gammaproteobacteria;D_3__Gammaproteobacteria Incertae Sedis;D_4__Unknown Family;D_5__Acidibacter;D_6__uncultured gamma proteobacterium	1	0.317311	0.36633	1	0	1.11587e-05
L7	D_0__Bacteria;D_1__Proteobacteria;D_2__Gammaproteobacteria;D_3__Oceanospirillales;D_4__Litoricolaceae;D_5__Litoricola;D_6__marine metagenome	1	0.317311	0.36633	1	0	5.63412e-05
L7	D_0__Bacteria;D_1__Proteobacteria;D_2__Gammaproteobacteria;D_3__Oceanospirillales;D_4__Saccharospirillaceae;D_4__Saccharospirillaceae_unclassified;D_4__Saccharospirillaceae_unclassified	1	0.317311	0.36633	1	0	1.06774e-05
L7	D_0__Bacteria;D_1__Proteobacteria;D_2__Gammaproteobacteria;D_3__Oceanospirillales;D_4__Saccharospirillaceae;D_5__Thalassolituus;D_6__uncultured bacterium	1	0.317311	0.36633	1	0	3.55915e-05
L7	D_0__Bacteria;D_1__Proteobacteria;D_2__Gammaproteobacteria;D_3__Orbales;D_4__Orbaceae;D_5__Orbus;D_6__Heliconius timareta timareta	1	0.317311	0.36633	1	0	0.000163661
L7	D_0__Bacteria;D_1__Proteobacteria;D_2__Gammaproteobacteria;D_3__Pasteurellales;D_4__Pasteurellaceae;D_5__Mannheimia;D_6__Mannheimia haemolytica	1	0.317311	0.36633	1	0	0.000178539
L7	D_0__Bacteria;D_1__Proteobacteria;D_2__Gammaproteobacteria;D_3__Pasteurellales;D_4__Pasteurellaceae;D_5__Rodentibacter;D_6__Rodentibacter pneumotropicus	1	0.317311	0.36633	1	0	9.25379e-05
L7	D_0__Bacteria;D_1__Proteobacteria;D_2__Gammaproteobacteria;D_3__Pseudomonadales;D_4__Moraxellaceae;D_5__Acinetobacter;D_6__Acinetobacter junii	1	0.317311	0.36633	1	0	0.000178539
L7	D_0__Bacteria;D_1__Proteobacteria;D_2__Gammaproteobacteria;D_3__Pseudomonadales;D_4__Moraxellaceae;D_5__Acinetobacter;D_6__Acinetobacter lwoffii	1	0.317311	0.36633	1	0	3.62193e-05
L7	D_0__Bacteria;D_1__Proteobacteria;D_2__Gammaproteobacteria;D_3__Pseudomonadales;D_4__Pseudomonadaceae;D_5__Pseudomonas;D_5__Pseudomonas_unclassified	1	0.317311	0.36633	1	0	0.000379395
L7	D_0__Bacteria;D_1__Proteobacteria;D_2__Gammaproteobacteria;D_3__Pseudomonadales;D_4__Pseudomonadaceae;D_5__Pseudomonas;D_6__Pseudomonas aeruginosa	1	0.317311	0.36633	1	0	0.000111587
L7	D_0__Bacteria;D_1__Proteobacteria;D_2__Gammaproteobacteria;D_3__Pseudomonadales;D_4__Pseudomonadaceae;D_5__Pseudomonas;D_6__Pseudomonas oryzihabitans	1	0.317311	0.36633	1	0	2.41462e-05
L7	D_0__Bacteria;D_1__Proteobacteria;D_2__Gammaproteobacteria;D_3__Pseudomonadales;D_4__Pseudomonadaceae;D_5__Pseudomonas;D_6__Pseudomonas plecoglossicida	1	0.317311	0.36633	1	0	7.51787e-05
L7	D_0__Bacteria;D_1__Proteobacteria;D_2__Gammaproteobacteria;D_3__SAR86 clade;D_3__SAR86_clade_unclassified;D_3__SAR86_clade_unclassified;D_3__SAR86_clade_unclassified	1	0.317311	0.36633	1	0	3.99945e-05
L7	D_0__Bacteria;D_1__Proteobacteria;D_2__Gammaproteobacteria;D_3__SAR86 clade;D_4__uncultured SAR86 cluster bacterium;D_5__uncultured SAR86 cluster bacterium;D_6__uncultured SAR86 cluster bacterium	1	0.317311	0.36633	1	0	4.52194e-05
L7	D_0__Bacteria;D_1__Proteobacteria;D_2__Gammaproteobacteria;D_3__Vibrionales;D_4__Vibrionaceae;D_5__Vibrio;D_5__Vibrio_unclassified	1	0.317311	0.36633	1	0	3.2195e-05
L7	D_0__Bacteria;D_1__Proteobacteria;D_2__Gammaproteobacteria;D_3__Vibrionales;D_4__Vibrionaceae;D_5__Vibrio;D_6__Vibrio cholerae	1	0.317311	0.36633	1	0	0.000141343
L7	D_0__Bacteria;D_1__Proteobacteria;D_2__Gammaproteobacteria;D_3__Xanthomonadales;D_4__Xanthomonadaceae;D_5__Stenotrophomonas;D_6__Stenotrophomonas koreensis	1	0.317311	0.36633	1	0	1.77957e-05
L7	D_0__Bacteria;D_1__Spirochaetes;D_2__Spirochaetia;D_3__Spirochaetales;D_4__Spirochaetaceae;D_5__Treponema 2;D_6__Treponema parvum	1	0.317311	0.36633	1	0	2.6663e-05
L7	D_0__Bacteria;D_1__Spirochaetes;D_2__Spirochaetia;D_3__Spirochaetales;D_4__Spirochaetaceae;D_5__Treponema 2;D_6__gut metagenome	1	0.317311	0.36633	1	0	8.45118e-05
L7	D_0__Bacteria;D_1__Spirochaetes;D_2__Spirochaetia;D_3__Spirochaetales;D_4__Spirochaetaceae;D_5__uncultured;D_6__uncultured marine bacterium	1	0.317311	0.36633	1	0	1.11587e-05
L7	D_0__Bacteria;D_1__Synergistetes;D_2__Synergistia;D_3__Synergistales;D_4__Synergistaceae;D_5__Pyramidobacter;D_6__uncultured bacterium	1	0.317311	0.36633	1	0	2.13549e-05
L7	D_0__Bacteria;D_1__Tenericutes;D_2__Mollicutes;D_3__Entomoplasmatales;D_4__Entomoplasmatales Incertae Sedis;D_5__Candidatus Hepatoplasma;D_6__uncultured Entomoplasmatales bacterium	1	0.317311	0.36633	1	0	0.000107867
L7	D_0__Bacteria;D_1__Tenericutes;D_2__Mollicutes;D_3__Izimaplasmatales;D_4__gut metagenome;D_5__gut metagenome;D_6__gut metagenome	1	0.317311	0.36633	1	0	3.33288e-05
L7	D_0__Bacteria;D_1__Tenericutes;D_2__Mollicutes;D_3__Izimaplasmatales;D_4__uncultured bacterium;D_5__uncultured bacterium;D_6__uncultured bacterium	1	0.317311	0.36633	1	0	6.33072e-05
L7	D_0__Bacteria;D_1__Tenericutes;D_2__Mollicutes;D_3__Izimaplasmatales;D_4__uncultured organism;D_5__uncultured organism;D_6__uncultured organism	1	0.317311	0.36633	1	0	2.6663e-05
L7	D_0__Bacteria;D_1__Tenericutes;D_2__Mollicutes;D_3__Mollicutes RF39;D_4__gut metagenome;D_5__gut metagenome;D_6__gut metagenome	1	0.317311	0.36633	1	0	2.6663e-05
L7	D_0__Bacteria;D_1__Tenericutes;D_2__Mollicutes;D_3__Mollicutes RF39;D_4__uncultured rumen bacterium;D_5__uncultured rumen bacterium;D_6__uncultured rumen bacterium	1	0.317311	0.36633	1	0	5.99918e-05
L7	D_0__Bacteria;D_1__Tenericutes;D_2__Mollicutes;D_3__Mycoplasmatales;D_4__Mycoplasmataceae;D_5__Mycoplasma;D_6__bacterium WH8-10	1	0.317311	0.36633	1	0	6.76238e-05
L7	D_0__Bacteria;D_1__Verrucomicrobia;D_2__Verrucomicrobiae;D_3__Opitutales;D_4__Puniceicoccaceae;D_5__uncultured;D_6__metagenome	1	0.317311	0.36633	1	0	8.84455e-06
L7	D_0__Bacteria;D_1__Verrucomicrobia;D_2__Verrucomicrobiae;D_3__Opitutales;D_4__Puniceicoccaceae;D_5__uncultured;D_6__uncultured bacterium	1	0.317311	0.36633	1	0	8.59169e-05
L7	D_0__Bacteria;D_1__WPS-2;D_2__marine metagenome;D_3__marine metagenome;D_4__marine metagenome;D_5__marine metagenome;D_6__marine metagenome	1	0.317311	0.36633	1	0	8.85362e-05
L7	D_0__Bacteria;D_1__Firmicutes;D_2__Clostridia;D_3__Clostridiales;D_4__Ruminococcaceae;D_5__Anaerotruncus;D_6__uncultured bacterium	0.981132	0.321919	0.371139	1	9.02509e-05	0.000346002
L7	D_0__Bacteria;D_1__Firmicutes;D_2__Clostridia;D_3__Clostridiales;D_4__Ruminococcaceae;D_5__Ruminococcaceae NK4A214 group;D_6__uncultured bacterium	0.936887	0.33308	0.383477	1	0.000159452	5.8736e-05
L7	D_0__Bacteria;D_1__Patescibacteria;D_2__Saccharimonadia;D_3__Saccharimonadales;D_4__Saccharimonadaceae;D_5__Candidatus Saccharimonas;D_6__uncultured bacterium	0.721511	0.395649	0.454519	1	0.000480867	0.00204325
L7	D_0__Bacteria;D_1__Firmicutes;D_2__Clostridia;D_3__Clostridiales;D_4__Ruminococcaceae;D_5__[Eubacterium] coprostanoligenes group;D_5__[Eubacterium]_coprostanoligenes_group_unclassified	0.720832	0.395871	0.454519	1	0.000433464	0.0010681
L7	D_0__Bacteria;D_1__Bacteroidetes;D_2__Bacteroidia;D_3__Bacteroidales;D_4__Rikenellaceae;D_5__Alistipes;D_6__uncultured bacterium	0.689796	0.406234	0.465778	1	0.00698457	0.00502839
L7	D_0__Bacteria;D_1__Firmicutes;D_2__Clostridia;D_3__Clostridiales;D_4__Lachnospiraceae;D_5__Lachnospiraceae UCG-006;D_6__Clostridium sp. ASF502	0.640122	0.423667	0.483778	1	4.17766e-05	0.000332579
L7	D_0__Bacteria;D_1__Firmicutes;D_2__Clostridia;D_3__Clostridiales;D_4__Lachnospiraceae;D_5__uncultured;D_6__Clostridium sp. Culture-54	0.640122	0.423667	0.483778	1	2.14603e-05	0.000173025
L7	D_0__Bacteria;D_1__Firmicutes;D_2__Clostridia;D_3__Clostridiales;D_4__Ruminococcaceae;D_5__GCA-900066225;D_5__GCA-900066225_unclassified	0.640122	0.423667	0.483778	1	0.000145445	2.84732e-05
L7	D_0__Bacteria;D_1__Firmicutes;D_2__Clostridia;D_3__Clostridiales;D_4__Peptococcaceae;D_5__uncultured;D_6__uncultured bacterium	0.498258	0.480267	0.547661	1	0.000353757	0.000546912
L7	D_0__Bacteria;D_1__Actinobacteria;D_2__Coriobacteriia;D_3__Coriobacteriales;D_4__Eggerthellaceae;D_5__Enterorhabdus;D_6__uncultured bacterium	0.494965	0.481721	0.548572	1	0.000844127	0.00068382
L7	D_0__Bacteria;D_1__Firmicutes;D_2__Clostridia;D_3__Clostridiales;D_4__Lachnospiraceae;D_4__Lachnospiraceae_unclassified;D_4__Lachnospiraceae_unclassified	0.2	0.654721	0.744567	1	0.0156933	0.0128212
L7	D_0__Bacteria;D_1__Firmicutes;D_2__Clostridia;D_3__Clostridiales;D_4__Lachnospiraceae;D_5__ASF356;D_6__Clostridium sp. ASF356	0.197568	0.656691	0.744783	1	0.000139089	0.000153043
L7	D_0__Bacteria;D_1__Firmicutes;D_2__Clostridia;D_3__Clostridiales;D_4__Ruminococcaceae;D_5__Ruminococcaceae UCG-013;D_6__uncultured bacterium	0.197568	0.656691	0.744783	1	3.95001e-05	4.33274e-05
L7	D_0__Bacteria;D_1__Firmicutes;D_2__Clostridia;D_3__Clostridiales;D_4__Lachnospiraceae;D_5__Lachnoclostridium;D_6__uncultured bacterium	0.147262	0.701165	0.794148	1	0.00207774	0.00355618
L7	D_0__Bacteria;D_1__Proteobacteria;D_2__Alphaproteobacteria;D_2__Alphaproteobacteria_unclassified;D_2__Alphaproteobacteria_unclassified;D_2__Alphaproteobacteria_unclassified;D_2__Alphaproteobacteria_unclassified	0.138593	0.709684	0.80271	1	9.1334e-05	7.09697e-05
L7	D_0__Bacteria;D_1__Firmicutes;D_2__Clostridia;D_3__Clostridiales;D_4__Family XIII;D_5__[Eubacterium] nodatum group;D_6__uncultured bacterium	0.102463	0.748894	0.845916	1	7.94363e-05	0.000251833
L7	D_0__Bacteria;D_1__Firmicutes;D_2__Clostridia;D_3__Clostridiales;D_4__Lachnospiraceae;D_5__GCA-900066575;D_6__uncultured bacterium	0.0370605	0.847342	0.954007	1	0.000931538	0.00108281
L7	D_0__Bacteria;D_1__Bacteroidetes;D_2__Bacteroidia;D_3__Bacteroidales;D_4__Muribaculaceae;D_5__uncultured Bacteroidales bacterium;D_6__uncultured Bacteroidales bacterium	0.0367347	0.848006	0.954007	1	0.0144162	0.00953619
L7	D_0__Bacteria;D_1__Firmicutes;D_2__Clostridia;D_3__Clostridiales;D_4__Lachnospiraceae;D_5__Roseburia;D_6__uncultured bacterium	0.0367347	0.848006	0.954007	1	0.00348598	0.00431075
L7	D_0__Bacteria;D_1__Firmicutes;D_2__Clostridia;D_3__Clostridiales;D_4__Ruminococcaceae;D_5__Ruminococcaceae UCG-004;D_6__uncultured bacterium	0.0256158	0.872842	0.98063	1	0.000229527	0.000189016
L7	D_0__Bacteria;D_1__Firmicutes;D_2__Bacilli;D_3__Lactobacillales;D_4__Streptococcaceae;D_5__Streptococcus;D_6__Streptococcus danieliae	0.010989	0.916512	1	1	1.89894e-05	0.000116707
L7	D_0__Bacteria;D_1__Firmicutes;D_2__Clostridia;D_3__Clostridiales;D_4__Clostridiales vadinBB60 group;D_5__uncultured bacterium;D_6__uncultured bacterium	0.00408163	0.94906	1	1	0.00697839	0.00377817
L7	D_0__Bacteria;D_1__Firmicutes;D_2__Clostridia;D_3__Clostridiales;D_4__Lachnospiraceae;D_5__A2;D_6__uncultured bacterium	0.00408163	0.94906	1	1	0.00614711	0.00713309
L7	D_0__Archaea;D_1__Euryarchaeota;D_2__Methanobacteria;D_3__Methanobacteriales;D_4__Methanobacteriaceae;D_5__Methanosphaera;D_6__uncultured archaeon	nan	nan	1	nan	0	0
L7	D_0__Bacteria;D_1__Acidobacteria;D_2__Blastocatellia (Subgroup 4);D_3__Pyrinomonadales;D_4__Pyrinomonadaceae;D_5__RB41;D_6__uncultured Acidobacteria bacterium	nan	nan	1	nan	0	0
L7	D_0__Bacteria;D_1__Actinobacteria;D_2__Acidimicrobiia;D_3__Actinomarinales;D_4__Actinomarinaceae;D_5__Candidatus Actinomarina;D_6__uncultured actinobacterium	nan	nan	1	nan	0	0
L7	D_0__Bacteria;D_1__Actinobacteria;D_2__Actinobacteria;D_3__Actinomycetales;D_4__Actinomycetaceae;D_5__Actinomyces;D_6__Actinomyces graevenitzii F0530	nan	nan	1	nan	0	0
L7	D_0__Bacteria;D_1__Actinobacteria;D_2__Actinobacteria;D_3__Micrococcales;D_4__Intrasporangiaceae;D_4__Intrasporangiaceae_unclassified;D_4__Intrasporangiaceae_unclassified	nan	nan	1	nan	0	0
L7	D_0__Bacteria;D_1__Actinobacteria;D_2__Actinobacteria;D_3__Micrococcales;D_4__Microbacteriaceae;D_5__Candidatus Aquiluna;D_6__uncultured bacterium	nan	nan	1	nan	0	0
L7	D_0__Bacteria;D_1__Actinobacteria;D_2__Actinobacteria;D_3__Propionibacteriales;D_4__Propionibacteriaceae;D_5__Cutibacterium;D_5__Cutibacterium_unclassified	nan	nan	1	nan	0	0
L7	D_0__Bacteria;D_1__Actinobacteria;D_2__Actinobacteria;D_3__Propionibacteriales;D_4__Propionibacteriaceae;D_5__Propionimicrobium;D_6__Propionimicrobium lymphophilum DSM 4903	nan	nan	1	nan	0	0
L7	D_0__Bacteria;D_1__Actinobacteria;D_2__Coriobacteriia;D_3__Coriobacteriales;D_4__Atopobiaceae;D_5__Atopobium;D_6__unidentified	nan	nan	1	nan	0	0
L7	D_0__Bacteria;D_1__Actinobacteria;D_2__Coriobacteriia;D_3__Coriobacteriales;D_4__Eggerthellaceae;D_5__Parvibacter;D_6__uncultured bacterium	nan	nan	1	nan	0	0
L7	D_0__Bacteria;D_1__Actinobacteria;D_2__Coriobacteriia;D_3__Coriobacteriales;D_4__Eggerthellaceae;D_5__Slackia;D_6__uncultured bacterium	nan	nan	1	nan	0	0
L7	D_0__Bacteria;D_1__Actinobacteria;D_2__Thermoleophilia;D_3__Solirubrobacterales;D_4__Solirubrobacteraceae;D_5__Solirubrobacter;D_6__uncultured bacterium	nan	nan	1	nan	0	0
L7	D_0__Bacteria;D_1__Bacteroidetes;D_2__Bacteroidia;D_3__Bacteroidales;D_4__Bacteroidaceae;D_5__Bacteroides;D_6__Bacteroides sp. HPS0048	nan	nan	1	nan	0	0
L7	D_0__Bacteria;D_1__Bacteroidetes;D_2__Bacteroidia;D_3__Bacteroidales;D_4__Bacteroidaceae;D_5__Bacteroides;D_6__Bacteroides vulgatus PC510	nan	nan	1	nan	0	0
L7	D_0__Bacteria;D_1__Bacteroidetes;D_2__Bacteroidia;D_3__Bacteroidales;D_4__Prevotellaceae;D_5__Alloprevotella;D_5__Alloprevotella_unclassified	nan	nan	1	nan	0	0
L7	D_0__Bacteria;D_1__Bacteroidetes;D_2__Bacteroidia;D_3__Bacteroidales;D_4__Prevotellaceae;D_5__Prevotella 7;D_6__uncultured bacterium	nan	nan	1	nan	0	0
L7	D_0__Bacteria;D_1__Bacteroidetes;D_2__Bacteroidia;D_3__Bacteroidales;D_4__Prevotellaceae;D_5__Prevotella 7;D_6__unidentified	nan	nan	1	nan	0	0
L7	D_0__Bacteria;D_1__Bacteroidetes;D_2__Bacteroidia;D_3__Bacteroidales;D_4__Rikenellaceae;D_5__Alistipes;D_6__Alistipes finegoldii	nan	nan	1	nan	0	0
L7	D_0__Bacteria;D_1__Bacteroidetes;D_2__Bacteroidia;D_3__Bacteroidales;D_4__Tannerellaceae;D_5__Parabacteroides;D_5__Parabacteroides_unclassified	nan	nan	1	nan	0	0
L7	D_0__Bacteria;D_1__Bacteroidetes;D_2__Bacteroidia;D_3__Bacteroidales;D_4__Tannerellaceae;D_5__Parabacteroides;D_6__swine fecal bacterium SD-Xyl5	nan	nan	1	nan	0	0
L7	D_0__Bacteria;D_1__Bacteroidetes;D_2__Bacteroidia;D_3__Flavobacteriales;D_4__Cryomorphaceae;D_5__uncultured;D_6__uncultured Flavobacteriia bacterium	nan	nan	1	nan	0	0
L7	D_0__Bacteria;D_1__Bacteroidetes;D_2__Bacteroidia;D_3__Flavobacteriales;D_4__Flavobacteriaceae;D_5__Myroides;D_5__Myroides_unclassified	nan	nan	1	nan	0	0
L7	D_0__Bacteria;D_1__Bacteroidetes;D_2__Bacteroidia;D_3__Flavobacteriales;D_4__Flavobacteriaceae;D_5__NS5 marine group;D_6__marine metagenome	nan	nan	1	nan	0	0
L7	D_0__Bacteria;D_1__Bacteroidetes;D_2__Bacteroidia;D_3__Flavobacteriales;D_4__Flavobacteriaceae;D_5__uncultured;D_6__uncultured Bacteroidetes bacterium	nan	nan	1	nan	0	0
L7	D_0__Bacteria;D_1__Bacteroidetes;D_2__Bacteroidia;D_3__Flavobacteriales;D_4__NS9 marine group;D_5__marine metagenome;D_6__marine metagenome	nan	nan	1	nan	0	0
L7	D_0__Bacteria;D_1__Chloroflexi;D_2__JG30-KF-CM66;D_3__uncultured bacterium;D_4__uncultured bacterium;D_5__uncultured bacterium;D_6__uncultured bacterium	nan	nan	1	nan	0	0
L7	D_0__Bacteria;D_1__Cyanobacteria;D_2__Oxyphotobacteria;D_3__Synechococcales;D_4__Cyanobiaceae;D_5__Cyanobium PCC-6307;D_6__uncultured cyanobacterium	nan	nan	1	nan	0	0
L7	D_0__Bacteria;D_1__Deinococcus-Thermus;D_2__Deinococci;D_3__Thermales;D_4__Thermaceae;D_5__Thermus;D_6__uncultured Thermus/Deinococcus group bacterium	nan	nan	1	nan	0	0
L7	D_0__Bacteria;D_1__Firmicutes;D_2__Bacilli;D_2__Bacilli_unclassified;D_2__Bacilli_unclassified;D_2__Bacilli_unclassified;D_2__Bacilli_unclassified	nan	nan	1	nan	0	0
L7	D_0__Bacteria;D_1__Firmicutes;D_2__Bacilli;D_3__Lactobacillales;D_4__Lactobacillaceae;D_5__Lactobacillus;D_6__Lactobacillus casei	nan	nan	1	nan	0	0
L7	D_0__Bacteria;D_1__Firmicutes;D_2__Bacilli;D_3__Lactobacillales;D_4__Lactobacillaceae;D_5__Lactobacillus;D_6__Lactobacillus sakei	nan	nan	1	nan	0	0
L7	D_0__Bacteria;D_1__Firmicutes;D_2__Clostridia;D_3__Clostridiales;D_4__Clostridiaceae 1;D_5__Clostridium sensu stricto 1;D_6__uncultured Firmicutes bacterium	nan	nan	1	nan	0	0
L7	D_0__Bacteria;D_1__Firmicutes;D_2__Clostridia;D_3__Clostridiales;D_4__Family XIII;D_5__Anaerovorax;D_6__uncultured bacterium	nan	nan	1	nan	0	0
L7	D_0__Bacteria;D_1__Firmicutes;D_2__Clostridia;D_3__Clostridiales;D_4__Family XIII;D_5__[Eubacterium] brachy group;D_6__uncultured bacterium	nan	nan	1	nan	0	0
L7	D_0__Bacteria;D_1__Firmicutes;D_2__Clostridia;D_3__Clostridiales;D_4__Lachnospiraceae;D_5__A2;D_6__Lachnospiraceae bacterium A2	nan	nan	1	nan	0	0
L7	D_0__Bacteria;D_1__Firmicutes;D_2__Clostridia;D_3__Clostridiales;D_4__Lachnospiraceae;D_5__Anaerostipes;D_6__Clostridiales bacterium VE202-09	nan	nan	1	nan	0	0
L7	D_0__Bacteria;D_1__Firmicutes;D_2__Clostridia;D_3__Clostridiales;D_4__Lachnospiraceae;D_5__Dorea;D_5__Dorea_unclassified	nan	nan	1	nan	0	0
L7	D_0__Bacteria;D_1__Firmicutes;D_2__Clostridia;D_3__Clostridiales;D_4__Lachnospiraceae;D_5__Eisenbergiella;D_5__Eisenbergiella_unclassified	nan	nan	1	nan	0	0
L7	D_0__Bacteria;D_1__Firmicutes;D_2__Clostridia;D_3__Clostridiales;D_4__Lachnospiraceae;D_5__Eisenbergiella;D_6__uncultured bacterium	nan	nan	1	nan	0	0
L7	D_0__Bacteria;D_1__Firmicutes;D_2__Clostridia;D_3__Clostridiales;D_4__Lachnospiraceae;D_5__GCA-900066575;D_5__GCA-900066575_unclassified	nan	nan	1	nan	0	0
L7	D_0__Bacteria;D_1__Firmicutes;D_2__Clostridia;D_3__Clostridiales;D_4__Lachnospiraceae;D_5__Hungatella;D_6__Hungatella hathewayi 12489931	nan	nan	1	nan	0	0
L7	D_0__Bacteria;D_1__Firmicutes;D_2__Clostridia;D_3__Clostridiales;D_4__Lachnospiraceae;D_5__Lachnoclostridium;D_6__[Clostridium] scindens	nan	nan	1	nan	0	0
L7	D_0__Bacteria;D_1__Firmicutes;D_2__Clostridia;D_3__Clostridiales;D_4__Lachnospiraceae;D_5__Lachnospiraceae FCS020 group;D_6__uncultured bacterium	nan	nan	1	nan	0	0
L7	D_0__Bacteria;D_1__Firmicutes;D_2__Clostridia;D_3__Clostridiales;D_4__Lachnospiraceae;D_5__Marvinbryantia;D_6__Clostridiales bacterium CIEAF 012	nan	nan	1	nan	0	0
L7	D_0__Bacteria;D_1__Firmicutes;D_2__Clostridia;D_3__Clostridiales;D_4__Lachnospiraceae;D_5__[Eubacterium] hallii group;D_6__uncultured organism	nan	nan	1	nan	0	0
L7	D_0__Bacteria;D_1__Firmicutes;D_2__Clostridia;D_3__Clostridiales;D_4__Lachnospiraceae;D_5__[Eubacterium] ventriosum group;D_6__human gut metagenome	nan	nan	1	nan	0	0
L7	D_0__Bacteria;D_1__Firmicutes;D_2__Clostridia;D_3__Clostridiales;D_4__Lachnospiraceae;D_5__[Eubacterium] xylanophilum group;D_6__uncultured organism	nan	nan	1	nan	0	0
L7	D_0__Bacteria;D_1__Firmicutes;D_2__Clostridia;D_3__Clostridiales;D_4__Peptococcaceae;D_5__uncultured;D_6__uncultured Dehalobacterium sp.	nan	nan	1	nan	0	0
L7	D_0__Bacteria;D_1__Firmicutes;D_2__Clostridia;D_3__Clostridiales;D_4__Ruminococcaceae;D_5__Anaerotruncus;D_6__Anaerotruncus rubiinfantis	nan	nan	1	nan	0	0
L7	D_0__Bacteria;D_1__Firmicutes;D_2__Clostridia;D_3__Clostridiales;D_4__Ruminococcaceae;D_5__Butyricicoccus;D_6__Butyricicoccus pullicaecorum 1.2	nan	nan	1	nan	0	0
L7	D_0__Bacteria;D_1__Firmicutes;D_2__Clostridia;D_3__Clostridiales;D_4__Ruminococcaceae;D_5__Intestinimonas;D_6__uncultured Ruminococcaceae bacterium	nan	nan	1	nan	0	0
L7	D_0__Bacteria;D_1__Firmicutes;D_2__Clostridia;D_3__Clostridiales;D_4__Ruminococcaceae;D_5__Negativibacillus;D_5__Negativibacillus_unclassified	nan	nan	1	nan	0	0
L7	D_0__Bacteria;D_1__Firmicutes;D_2__Clostridia;D_3__Clostridiales;D_4__Ruminococcaceae;D_5__Ruminiclostridium 6;D_6__gut metagenome	nan	nan	1	nan	0	0
L7	D_0__Bacteria;D_1__Firmicutes;D_2__Clostridia;D_3__Clostridiales;D_4__Ruminococcaceae;D_5__Ruminococcaceae UCG-013;D_5__Ruminococcaceae_UCG-013_unclassified	nan	nan	1	nan	0	0
L7	D_0__Bacteria;D_1__Firmicutes;D_2__Clostridia;D_3__Clostridiales;D_4__Ruminococcaceae;D_5__Ruminococcaceae UCG-014;D_6__uncultured Clostridiales bacterium	nan	nan	1	nan	0	0
L7	D_0__Bacteria;D_1__Firmicutes;D_2__Clostridia;D_3__Clostridiales;D_4__Ruminococcaceae;D_5__Ruminococcaceae UCG-014;D_6__uncultured organism	nan	nan	1	nan	0	0
L7	D_0__Bacteria;D_1__Firmicutes;D_2__Clostridia;D_3__Clostridiales;D_4__Ruminococcaceae;D_5__Subdoligranulum;D_6__human gut metagenome	nan	nan	1	nan	0	0
L7	D_0__Bacteria;D_1__Firmicutes;D_2__Clostridia;D_3__Clostridiales;D_4__Ruminococcaceae;D_5__[Eubacterium] coprostanoligenes group;D_6__metagenome	nan	nan	1	nan	0	0
L7	D_0__Bacteria;D_1__Firmicutes;D_2__Erysipelotrichia;D_3__Erysipelotrichales;D_4__Erysipelotrichaceae;D_4__Erysipelotrichaceae_unclassified;D_4__Erysipelotrichaceae_unclassified	nan	nan	1	nan	0	0
L7	D_0__Bacteria;D_1__Firmicutes;D_2__Erysipelotrichia;D_3__Erysipelotrichales;D_4__Erysipelotrichaceae;D_5__Candidatus Stoquefichus;D_6__uncultured bacterium	nan	nan	1	nan	0	0
L7	D_0__Bacteria;D_1__Firmicutes;D_2__Erysipelotrichia;D_3__Erysipelotrichales;D_4__Erysipelotrichaceae;D_5__Erysipelatoclostridium;D_5__Erysipelatoclostridium_unclassified	nan	nan	1	nan	0	0
L7	D_0__Bacteria;D_1__Firmicutes;D_2__Erysipelotrichia;D_3__Erysipelotrichales;D_4__Erysipelotrichaceae;D_5__Erysipelotrichaceae UCG-004;D_6__uncultured bacterium	nan	nan	1	nan	0	0
L7	D_0__Bacteria;D_1__Firmicutes;D_2__Negativicutes;D_3__Selenomonadales;D_4__Veillonellaceae;D_4__Veillonellaceae_unclassified;D_4__Veillonellaceae_unclassified	nan	nan	1	nan	0	0
L7	D_0__Bacteria;D_1__Firmicutes;D_2__Negativicutes;D_3__Selenomonadales;D_4__Veillonellaceae;D_5__Megasphaera;D_5__Megasphaera_unclassified	nan	nan	1	nan	0	0
L7	D_0__Bacteria;D_1__Lentisphaerae;D_2__Lentisphaeria;D_3__Victivallales;D_4__vadinBE97;D_5__uncultured rumen bacterium;D_6__uncultured rumen bacterium	nan	nan	1	nan	0	0
L7	D_0__Bacteria;D_1__Planctomycetes;D_2__Planctomycetacia;D_3__Pirellulales;D_4__Pirellulaceae;D_5__Rhodopirellula;D_6__uncultured bacterium	nan	nan	1	nan	0	0
L7	D_0__Bacteria;D_1__Proteobacteria;D_2__Alphaproteobacteria;D_3__Acetobacterales;D_4__Acetobacteraceae;D_5__Craurococcus;D_6__Craurococcus roseus	nan	nan	1	nan	0	0
L7	D_0__Bacteria;D_1__Proteobacteria;D_2__Alphaproteobacteria;D_3__Acetobacterales;D_4__Acetobacteraceae;D_5__Gluconobacter;D_6__Gluconobacter oxydans	nan	nan	1	nan	0	0
L7	D_0__Bacteria;D_1__Proteobacteria;D_2__Alphaproteobacteria;D_3__Acetobacterales;D_4__Acetobacteraceae;D_5__Roseomonas;D_6__uncultured Roseomonas sp.	nan	nan	1	nan	0	0
L7	D_0__Bacteria;D_1__Proteobacteria;D_2__Alphaproteobacteria;D_3__Caulobacterales;D_4__Caulobacteraceae;D_5__uncultured;D_6__uncultured alpha proteobacterium	nan	nan	1	nan	0	0
L7	D_0__Bacteria;D_1__Proteobacteria;D_2__Alphaproteobacteria;D_3__Parvibaculales;D_4__PS1 clade;D_5__marine metagenome;D_6__marine metagenome	nan	nan	1	nan	0	0
L7	D_0__Bacteria;D_1__Proteobacteria;D_2__Alphaproteobacteria;D_3__Rhodospirillales;D_4__AEGEAN-169 marine group;D_5__unidentified marine bacterioplankton;D_6__unidentified marine bacterioplankton	nan	nan	1	nan	0	0
L7	D_0__Bacteria;D_1__Proteobacteria;D_2__Alphaproteobacteria;D_3__Rickettsiales;D_4__S25-593;D_5__uncultured alpha proteobacterium;D_6__uncultured alpha proteobacterium	nan	nan	1	nan	0	0
L7	D_0__Bacteria;D_1__Proteobacteria;D_2__Alphaproteobacteria;D_3__Rickettsiales;D_4__SM2D12;D_4__SM2D12_unclassified;D_4__SM2D12_unclassified	nan	nan	1	nan	0	0
L7	D_0__Bacteria;D_1__Proteobacteria;D_2__Alphaproteobacteria;D_3__Sphingomonadales;D_4__Sphingomonadaceae;D_5__Altererythrobacter;D_6__Altererythrobacter namhicola	nan	nan	1	nan	0	0
L7	D_0__Bacteria;D_1__Proteobacteria;D_2__Deltaproteobacteria;D_3__Bdellovibrionales;D_4__Bacteriovoracaceae;D_5__Peredibacter;D_5__Peredibacter_unclassified	nan	nan	1	nan	0	0
L7	D_0__Bacteria;D_1__Proteobacteria;D_2__Deltaproteobacteria;D_3__Desulfobacterales;D_4__Desulfobacteraceae;D_5__uncultured;D_6__uncultured delta proteobacterium	nan	nan	1	nan	0	0
L7	D_0__Bacteria;D_1__Proteobacteria;D_2__Gammaproteobacteria;D_3__Alteromonadales;D_4__Alteromonadaceae;D_5__Alishewanella;D_6__uncultured bacterium	nan	nan	1	nan	0	0
L7	D_0__Bacteria;D_1__Proteobacteria;D_2__Gammaproteobacteria;D_3__Betaproteobacteriales;D_4__Burkholderiaceae;D_5__Massilia;D_5__Massilia_unclassified	nan	nan	1	nan	0	0
L7	D_0__Bacteria;D_1__Proteobacteria;D_2__Gammaproteobacteria;D_3__Enterobacteriales;D_4__Enterobacteriaceae;D_5__uncultured;D_6__uncultured bacterium	nan	nan	1	nan	0	0
L7	D_0__Bacteria;D_1__Proteobacteria;D_2__Gammaproteobacteria;D_3__OM182 clade;D_4__uncultured bacterium;D_5__uncultured bacterium;D_6__uncultured bacterium	nan	nan	1	nan	0	0
L7	D_0__Bacteria;D_1__Proteobacteria;D_2__Gammaproteobacteria;D_3__Oceanospirillales;D_4__Oleiphilaceae;D_5__Oleiphilus;D_6__Oleiphilus sp. HI0073	nan	nan	1	nan	0	0
L7	D_0__Bacteria;D_1__Proteobacteria;D_2__Gammaproteobacteria;D_3__Oceanospirillales;D_4__Oleiphilaceae;D_5__Oleiphilus;D_6__uncultured bacterium	nan	nan	1	nan	0	0
L7	D_0__Bacteria;D_1__Proteobacteria;D_2__Gammaproteobacteria;D_3__Pseudomonadales;D_4__Moraxellaceae;D_5__Acinetobacter;D_6__Acinetobacter radioresistens	nan	nan	1	nan	0	0
L7	D_0__Bacteria;D_1__Proteobacteria;D_2__Gammaproteobacteria;D_3__Pseudomonadales;D_4__Moraxellaceae;D_5__Psychrobacter;D_6__Psychrobacter alimentarius	nan	nan	1	nan	0	0
L7	D_0__Bacteria;D_1__Proteobacteria;D_2__Gammaproteobacteria;D_3__Pseudomonadales;D_4__Pseudomonadaceae;D_5__Pseudomonas;D_6__Pseudomonas sp.	nan	nan	1	nan	0	0
L7	D_0__Bacteria;D_1__Tenericutes;D_2__Mollicutes;D_3__Entomoplasmatales;D_4__Entomoplasmatales Incertae Sedis;D_5__Candidatus Hepatoplasma;D_5__Candidatus_Hepatoplasma_unclassified	nan	nan	1	nan	0	0
L7	D_0__Bacteria;D_1__Tenericutes;D_2__Mollicutes;D_3__Entomoplasmatales;D_4__Entomoplasmatales Incertae Sedis;D_5__Candidatus Hepatoplasma;D_6__uncultured bacterium	nan	nan	1	nan	0	0
