# Supplementary material for: Dietary Supplementation of Inulin Contributes to the Prevention of Estrogen Receptor-Negative Mammary Cancer by Alteration of Gut Microbial Communities and Epigenetic Regulations
Source: Int J Mol Sci. 2023 May 19;24(10):9015. doi: 10.3390/ijms24109015 (PMC10218871; doi:10.3390/ijms24109015)
Supplement: Supplementary file 1 [file ijms-24-09015-s001.zip › Table S5 control vs control.xlsx]

## Sheet: 1_4_All_KW
L	OTU	Test-Statistic	P	FDR_P	Bonferroni_P	1_mean	4_mean
L2	D_0__Bacteria;D_1__Firmicutes	2.97551	0.0845335	1	1	0.413836	0.54218
L2	D_0__Bacteria;D_1__Actinobacteria	2.55102	0.110223	1	1	0.0489225	0.0299562
L2	Unknown;Other	2.15385	0.142213	1	1	5.47397e-05	0
L2	D_0__Bacteria;D_1__Bacteroidetes	1.47347	0.224799	1	1	0.534369	0.419504
L2	D_0__Bacteria;D_1__Tenericutes	1.47347	0.224799	1	1	0.00169751	0.000997863
L2	D_0__Bacteria;D_1__Cyanobacteria	1	0.317311	1	1	0	0.000305241
L2	D_0__Bacteria;D_1__Elusimicrobia	1	0.317311	1	1	0	1.82233e-05
L2	D_0__Bacteria;D_1__Planctomycetes	1	0.317311	1	1	0	1.82233e-05
L2	D_0__Bacteria;D_1__Spirochaetes	1	0.317311	1	1	0	7.28933e-05
L2	D_0__Bacteria;D_1__Patescibacteria	0.817978	0.365772	1	1	0.000480867	0.0010726
L2	D_0__Bacteria;D_0__Bacteria_unclassified	0.640122	0.423667	1	1	0.000389958	0.000132119
L2	D_0__Bacteria;D_1__Proteobacteria	0.116362	0.733014	1	1	0.000196854	0.00469062
L2	D_0__Bacteria;D_1__Epsilonbacteraeota	0.010989	0.916512	1	1	1.99243e-05	0.000154898
L2	D_0__Bacteria;D_1__Verrucomicrobia	0.010989	0.916512	1	1	3.32071e-05	0.000897498
L3	D_0__Bacteria;D_1__Firmicutes;D_2__Bacilli	6.20816	0.0127163	0.635813	0.635813	0.0150382	0.056945
L3	D_0__Bacteria;D_1__Actinobacteria;D_2__Actinobacteria	2.55102	0.110223	1	1	0.0480784	0.0288237
L3	D_0__Bacteria;D_1__Actinobacteria;D_2__Coriobacteriia	2.55102	0.110223	1	1	0.000844127	0.00109614
L3	Unknown;Other;Other	2.15385	0.142213	1	1	5.47397e-05	0
L3	D_0__Bacteria;D_1__Bacteroidetes;D_2__Bacteroidia	1.47347	0.224799	1	1	0.534369	0.419504
L3	D_0__Bacteria;D_1__Tenericutes;D_2__Mollicutes	1.47347	0.224799	1	1	0.00169751	0.000997863
L3	D_0__Bacteria;D_1__Actinobacteria;D_2__Acidimicrobiia	1	0.317311	1	1	0	3.64466e-05
L3	D_0__Bacteria;D_1__Cyanobacteria;D_2__Oxyphotobacteria	1	0.317311	1	1	0	0.000305241
L3	D_0__Bacteria;D_1__Elusimicrobia;D_2__Elusimicrobia	1	0.317311	1	1	0	1.82233e-05
L3	D_0__Bacteria;D_1__Firmicutes;D_2__Negativicutes	1	0.317311	1	1	0	0.000738044
L3	D_0__Bacteria;D_1__Planctomycetes;D_2__OM190	1	0.317311	1	1	0	1.82233e-05
L3	D_0__Bacteria;D_1__Spirochaetes;D_2__Spirochaetia	1	0.317311	1	1	0	7.28933e-05
L3	D_0__Bacteria;D_1__Proteobacteria;D_2__Gammaproteobacteria	0.936887	0.33308	1	1	9.67809e-05	0.00302242
L3	D_0__Bacteria;D_1__Patescibacteria;D_2__Saccharimonadia	0.817978	0.365772	1	1	0.000480867	0.0010726
L3	D_0__Bacteria;D_1__Firmicutes;D_2__Clostridia	0.689796	0.406234	1	1	0.147558	0.233815
L3	D_0__Bacteria;D_0__Bacteria_unclassified;D_0__Bacteria_unclassified	0.640122	0.423667	1	1	0.000389958	0.000132119
L3	D_0__Bacteria;D_1__Proteobacteria;D_2__Deltaproteobacteria	0.387234	0.533757	1	1	8.73904e-06	0.000499569
L3	D_0__Bacteria;D_1__Firmicutes;D_2__Erysipelotrichia	0.2	0.654721	1	1	0.25124	0.250681
L3	D_0__Bacteria;D_1__Epsilonbacteraeota;D_2__Campylobacteria	0.010989	0.916512	1	1	1.99243e-05	0.000154898
L3	D_0__Bacteria;D_1__Verrucomicrobia;D_2__Verrucomicrobiae	0.010989	0.916512	1	1	3.32071e-05	0.000897498
L3	D_0__Bacteria;D_1__Proteobacteria;D_2__Alphaproteobacteria	0.00554371	0.940647	1	1	9.1334e-05	0.00116863
L4	D_0__Bacteria;D_1__Firmicutes;D_2__Bacilli;D_3__Lactobacillales	5.58776	0.0180865	0.943117	1	0.0150382	0.0551273
L4	D_0__Bacteria;D_1__Actinobacteria;D_2__Actinobacteria;D_3__Bifidobacteriales	2.97551	0.0845335	0.943117	1	0.0480784	0.0258578
L4	D_0__Bacteria;D_1__Actinobacteria;D_2__Coriobacteriia;D_3__Coriobacteriales	2.55102	0.110223	0.943117	1	0.000844127	0.00109614
L4	D_0__Bacteria;D_1__Tenericutes;D_2__Mollicutes;D_3__Mollicutes RF39	2.15918	0.14172	0.943117	1	0.00169751	0.000809062
L4	Unknown;Other;Other;Other	2.15385	0.142213	0.943117	1	5.47397e-05	0
L4	D_0__Bacteria;D_1__Bacteroidetes;D_2__Bacteroidia;D_3__Bacteroidales	1.47347	0.224799	0.943117	1	0.534357	0.419349
L4	D_0__Bacteria;D_1__Actinobacteria;D_2__Acidimicrobiia;D_3__Actinomarinales	1	0.317311	0.943117	1	0	3.64466e-05
L4	D_0__Bacteria;D_1__Actinobacteria;D_2__Actinobacteria;D_3__Actinomycetales	1	0.317311	0.943117	1	0	0.00123463
L4	D_0__Bacteria;D_1__Actinobacteria;D_2__Actinobacteria;D_3__Corynebacteriales	1	0.317311	0.943117	1	0	0.00150798
L4	D_0__Bacteria;D_1__Actinobacteria;D_2__Actinobacteria;D_3__Micrococcales	1	0.317311	0.943117	1	0	5.467e-05
L4	D_0__Bacteria;D_1__Actinobacteria;D_2__Actinobacteria;D_3__Propionibacteriales	1	0.317311	0.943117	1	0	0.000168566
L4	D_0__Bacteria;D_1__Cyanobacteria;D_2__Oxyphotobacteria;D_3__Chloroplast	1	0.317311	0.943117	1	0	0.000241459
L4	D_0__Bacteria;D_1__Cyanobacteria;D_2__Oxyphotobacteria;D_3__Synechococcales	1	0.317311	0.943117	1	0	6.37816e-05
L4	D_0__Bacteria;D_1__Elusimicrobia;D_2__Elusimicrobia;D_3__Elusimicrobiales	1	0.317311	0.943117	1	0	1.82233e-05
L4	D_0__Bacteria;D_1__Firmicutes;D_2__Bacilli;D_3__Bacillales	1	0.317311	0.943117	1	0	0.00181778
L4	D_0__Bacteria;D_1__Firmicutes;D_2__Negativicutes;D_3__Selenomonadales	1	0.317311	0.943117	1	0	0.000738044
L4	D_0__Bacteria;D_1__Planctomycetes;D_2__OM190;D_3__uncultured Planctomycetaceae bacterium	1	0.317311	0.943117	1	0	1.82233e-05
L4	D_0__Bacteria;D_1__Proteobacteria;D_2__Alphaproteobacteria;D_3__Acetobacterales	1	0.317311	0.943117	1	0	0.000391801
L4	D_0__Bacteria;D_1__Proteobacteria;D_2__Alphaproteobacteria;D_3__Caulobacterales	1	0.317311	0.943117	1	0	2.7335e-05
L4	D_0__Bacteria;D_1__Proteobacteria;D_2__Alphaproteobacteria;D_3__Parvibaculales	1	0.317311	0.943117	1	0	3.18908e-05
L4	D_0__Bacteria;D_1__Proteobacteria;D_2__Alphaproteobacteria;D_3__Rhodospirillales	1	0.317311	0.943117	1	0	2.27791e-05
L4	D_0__Bacteria;D_1__Proteobacteria;D_2__Alphaproteobacteria;D_3__Rickettsiales	1	0.317311	0.943117	1	0	5.92258e-05
L4	D_0__Bacteria;D_1__Proteobacteria;D_2__Alphaproteobacteria;D_3__SAR11 clade	1	0.317311	0.943117	1	0	2.27791e-05
L4	D_0__Bacteria;D_1__Proteobacteria;D_2__Deltaproteobacteria;D_3__Bdellovibrionales	1	0.317311	0.943117	1	0	7.53983e-06
L4	D_0__Bacteria;D_1__Proteobacteria;D_2__Deltaproteobacteria;D_3__Desulfovibrionales	1	0.317311	0.943117	1	0	0.000473806
L4	D_0__Bacteria;D_1__Proteobacteria;D_2__Deltaproteobacteria;D_3__Oligoflexales	1	0.317311	0.943117	1	8.73904e-06	0
L4	D_0__Bacteria;D_1__Proteobacteria;D_2__Deltaproteobacteria;D_3__SAR324 clade(Marine group B)	1	0.317311	0.943117	1	0	1.82233e-05
L4	D_0__Bacteria;D_1__Proteobacteria;D_2__Gammaproteobacteria;D_3__Betaproteobacteriales	1	0.317311	0.943117	1	0	0.00101139
L4	D_0__Bacteria;D_1__Proteobacteria;D_2__Gammaproteobacteria;D_3__Oceanospirillales	1	0.317311	0.943117	1	0	3.64466e-05
L4	D_0__Bacteria;D_1__Proteobacteria;D_2__Gammaproteobacteria;D_3__Orbales	1	0.317311	0.943117	1	0	2.7335e-05
L4	D_0__Bacteria;D_1__Proteobacteria;D_2__Gammaproteobacteria;D_3__Pasteurellales	1	0.317311	0.943117	1	0	0.00027335
L4	D_0__Bacteria;D_1__Proteobacteria;D_2__Gammaproteobacteria;D_3__Pseudomonadales	1	0.317311	0.943117	1	0	0.000505697
L4	D_0__Bacteria;D_1__Proteobacteria;D_2__Gammaproteobacteria;D_3__Vibrionales	1	0.317311	0.943117	1	0	5.92258e-05
L4	D_0__Bacteria;D_1__Spirochaetes;D_2__Spirochaetia;D_3__Spirochaetales	1	0.317311	0.943117	1	0	7.28933e-05
L4	D_0__Bacteria;D_1__Tenericutes;D_2__Mollicutes;D_3__Anaeroplasmatales	1	0.317311	0.943117	1	0	0.000120464
L4	D_0__Bacteria;D_1__Tenericutes;D_2__Mollicutes;D_3__Entomoplasmatales	1	0.317311	0.943117	1	0	6.83374e-05
L4	D_0__Bacteria;D_1__Proteobacteria;D_2__Gammaproteobacteria;D_3__Enterobacteriales	0.936887	0.33308	0.963231	1	9.67809e-05	0.00110897
L4	D_0__Bacteria;D_1__Patescibacteria;D_2__Saccharimonadia;D_3__Saccharimonadales	0.817978	0.365772	1	1	0.000480867	0.0010726
L4	D_0__Bacteria;D_1__Firmicutes;D_2__Clostridia;D_3__Clostridiales	0.689796	0.406234	1	1	0.147558	0.233815
L4	D_0__Bacteria;D_0__Bacteria_unclassified;D_0__Bacteria_unclassified;D_0__Bacteria_unclassified	0.640122	0.423667	1	1	0.000389958	0.000132119
L4	D_0__Bacteria;D_1__Firmicutes;D_2__Erysipelotrichia;D_3__Erysipelotrichales	0.2	0.654721	1	1	0.25124	0.250681
L4	D_0__Bacteria;D_1__Bacteroidetes;D_2__Bacteroidia;D_3__Flavobacteriales	0.010989	0.916512	1	1	1.13936e-05	0.000154898
L4	D_0__Bacteria;D_1__Epsilonbacteraeota;D_2__Campylobacteria;D_3__Campylobacterales	0.010989	0.916512	1	1	1.99243e-05	0.000154898
L4	D_0__Bacteria;D_1__Verrucomicrobia;D_2__Verrucomicrobiae;D_3__Verrucomicrobiales	0.010989	0.916512	1	1	3.32071e-05	0.000897498
L4	D_0__Bacteria;D_1__Proteobacteria;D_2__Alphaproteobacteria;D_2__Alphaproteobacteria_unclassified	0.00554371	0.940647	1	1	9.1334e-05	0.000612814
L5	D_0__Bacteria;D_1__Firmicutes;D_2__Bacilli;D_3__Lactobacillales;D_4__Streptococcaceae	6.86122	0.00880862	0.980173	1	0.00271721	0.0123633
L5	D_0__Bacteria;D_1__Tenericutes;D_2__Mollicutes;D_3__Mollicutes RF39;D_3__Mollicutes_RF39_unclassified	6.4936	0.0108264	0.980173	1	0.00141392	0.000118231
L5	D_0__Bacteria;D_1__Firmicutes;D_2__Bacilli;D_3__Lactobacillales;D_4__Enterococcaceae	5.02069	0.0250462	0.980173	1	0	0.000383028
L5	D_0__Bacteria;D_1__Firmicutes;D_2__Bacilli;D_3__Lactobacillales;D_4__Lactobacillaceae	5	0.0253473	0.980173	1	0.012321	0.0420119
L5	D_0__Bacteria;D_1__Firmicutes;D_2__Clostridia;D_3__Clostridiales;D_4__Family XI	3.48511	0.0619234	0.980173	1	0	0.00684616
L5	D_0__Bacteria;D_1__Firmicutes;D_2__Clostridia;D_3__Clostridiales;D_4__Peptostreptococcaceae	3.43265	0.0639193	0.980173	1	0.042499	0.0343472
L5	D_0__Bacteria;D_1__Actinobacteria;D_2__Actinobacteria;D_3__Bifidobacteriales;D_4__Bifidobacteriaceae	2.97551	0.0845335	0.980173	1	0.0480784	0.0258578
L5	D_0__Bacteria;D_1__Bacteroidetes;D_2__Bacteroidia;D_3__Bacteroidales;D_4__Bacteroidaceae	2.93262	0.0868064	0.980173	1	5.95735e-05	0.02607
L5	D_0__Bacteria;D_1__Actinobacteria;D_2__Coriobacteriia;D_3__Coriobacteriales;D_4__Eggerthellaceae	2.55102	0.110223	0.980173	1	0.000844127	0.00109614
L5	D_0__Bacteria;D_1__Bacteroidetes;D_2__Bacteroidia;D_3__Bacteroidales;D_4__Muribaculaceae	2.55102	0.110223	0.980173	1	0.527212	0.370054
L5	D_0__Bacteria;D_1__Firmicutes;D_2__Clostridia;D_3__Clostridiales;D_4__Lachnospiraceae	2.55102	0.110223	0.980173	1	0.0529137	0.107046
L5	D_0__Bacteria;D_1__Tenericutes;D_2__Mollicutes;D_3__Mollicutes RF39;D_4__unidentified	2.15385	0.142213	0.980173	1	0	0.000186585
L5	Unknown;Other;Other;Other;Other	2.15385	0.142213	0.980173	1	5.47397e-05	0
L5	D_0__Bacteria;D_1__Firmicutes;D_2__Clostridia;D_3__Clostridiales;D_4__Clostridiales vadinBB60 group	1.8	0.179712	0.980173	1	0.00709064	0.00212653
L5	D_0__Bacteria;D_1__Firmicutes;D_2__Clostridia;D_3__Clostridiales;D_4__Clostridiaceae 1	1.47347	0.224799	0.980173	1	0.0124973	0.0199545
L5	D_0__Bacteria;D_1__Firmicutes;D_2__Clostridia;D_3__Clostridiales;D_4__Peptococcaceae	1.17959	0.277439	0.980173	1	0.000420771	0.000621239
L5	D_0__Bacteria;D_1__Actinobacteria;D_2__Acidimicrobiia;D_3__Actinomarinales;D_4__Actinomarinaceae	1	0.317311	0.980173	1	0	3.64466e-05
L5	D_0__Bacteria;D_1__Actinobacteria;D_2__Actinobacteria;D_3__Actinomycetales;D_4__Actinomycetaceae	1	0.317311	0.980173	1	0	0.00123463
L5	D_0__Bacteria;D_1__Actinobacteria;D_2__Actinobacteria;D_3__Corynebacteriales;D_4__Corynebacteriaceae	1	0.317311	0.980173	1	0	0.00150798
L5	D_0__Bacteria;D_1__Actinobacteria;D_2__Actinobacteria;D_3__Micrococcales;D_4__Micrococcaceae	1	0.317311	0.980173	1	0	5.467e-05
L5	D_0__Bacteria;D_1__Actinobacteria;D_2__Actinobacteria;D_3__Propionibacteriales;D_4__Propionibacteriaceae	1	0.317311	0.980173	1	0	0.000168566
L5	D_0__Bacteria;D_1__Bacteroidetes;D_2__Bacteroidia;D_3__Bacteroidales;D_4__Barnesiellaceae	1	0.317311	0.980173	1	0	0.000264238
L5	D_0__Bacteria;D_1__Bacteroidetes;D_2__Bacteroidia;D_3__Bacteroidales;D_4__Marinifilaceae	1	0.317311	0.980173	1	0	0.000660595
L5	D_0__Bacteria;D_1__Bacteroidetes;D_2__Bacteroidia;D_3__Bacteroidales;D_4__Porphyromonadaceae	1	0.317311	0.980173	1	0	0.000473806
L5	D_0__Bacteria;D_1__Bacteroidetes;D_2__Bacteroidia;D_3__Bacteroidales;D_4__Tannerellaceae	1	0.317311	0.980173	1	0	0.000615037
L5	D_0__Bacteria;D_1__Bacteroidetes;D_2__Bacteroidia;D_3__Flavobacteriales;D_4__Cryomorphaceae	1	0.317311	0.980173	1	0	9.11166e-06
L5	D_0__Bacteria;D_1__Bacteroidetes;D_2__Bacteroidia;D_3__Flavobacteriales;D_4__Flavobacteriaceae	1	0.317311	0.980173	1	1.13936e-05	0
L5	D_0__Bacteria;D_1__Bacteroidetes;D_2__Bacteroidia;D_3__Flavobacteriales;D_4__Weeksellaceae	1	0.317311	0.980173	1	0	0.000145787
L5	D_0__Bacteria;D_1__Cyanobacteria;D_2__Oxyphotobacteria;D_3__Chloroplast;D_4__Ammopiptanthus mongolicus	1	0.317311	0.980173	1	0	0.000191345
L5	D_0__Bacteria;D_1__Cyanobacteria;D_2__Oxyphotobacteria;D_3__Chloroplast;D_4__Rhodomonas salina	1	0.317311	0.980173	1	0	5.01141e-05
L5	D_0__Bacteria;D_1__Cyanobacteria;D_2__Oxyphotobacteria;D_3__Synechococcales;D_4__Cyanobiaceae	1	0.317311	0.980173	1	0	6.37816e-05
L5	D_0__Bacteria;D_1__Elusimicrobia;D_2__Elusimicrobia;D_3__Elusimicrobiales;D_4__Elusimicrobiaceae	1	0.317311	0.980173	1	0	1.82233e-05
L5	D_0__Bacteria;D_1__Epsilonbacteraeota;D_2__Campylobacteria;D_3__Campylobacterales;D_4__Campylobacteraceae	1	0.317311	0.980173	1	1.99243e-05	0
L5	D_0__Bacteria;D_1__Epsilonbacteraeota;D_2__Campylobacteria;D_3__Campylobacterales;D_4__Helicobacteraceae	1	0.317311	0.980173	1	0	0.000154898
L5	D_0__Bacteria;D_1__Firmicutes;D_2__Bacilli;D_3__Bacillales;D_4__Bacillaceae	1	0.317311	0.980173	1	0	0.000250571
L5	D_0__Bacteria;D_1__Firmicutes;D_2__Bacilli;D_3__Bacillales;D_4__Staphylococcaceae	1	0.317311	0.980173	1	0	0.00156721
L5	D_0__Bacteria;D_1__Firmicutes;D_2__Bacilli;D_3__Lactobacillales;D_4__Aerococcaceae	1	0.317311	0.980173	1	0	0.000369022
L5	D_0__Bacteria;D_1__Firmicutes;D_2__Clostridia;D_3__Clostridiales;D_4__Christensenellaceae	1	0.317311	0.980173	1	0	0.00209568
L5	D_0__Bacteria;D_1__Firmicutes;D_2__Negativicutes;D_3__Selenomonadales;D_4__Acidaminococcaceae	1	0.317311	0.980173	1	0	0.000391801
L5	D_0__Bacteria;D_1__Firmicutes;D_2__Negativicutes;D_3__Selenomonadales;D_4__Veillonellaceae	1	0.317311	0.980173	1	0	0.000346243
L5	D_0__Bacteria;D_1__Planctomycetes;D_2__OM190;D_3__uncultured Planctomycetaceae bacterium;D_4__uncultured Planctomycetaceae bacterium	1	0.317311	0.980173	1	0	1.82233e-05
L5	D_0__Bacteria;D_1__Proteobacteria;D_2__Alphaproteobacteria;D_3__Acetobacterales;D_4__Acetobacteraceae	1	0.317311	0.980173	1	0	0.000391801
L5	D_0__Bacteria;D_1__Proteobacteria;D_2__Alphaproteobacteria;D_3__Caulobacterales;D_4__Caulobacteraceae	1	0.317311	0.980173	1	0	2.7335e-05
L5	D_0__Bacteria;D_1__Proteobacteria;D_2__Alphaproteobacteria;D_3__Parvibaculales;D_4__PS1 clade	1	0.317311	0.980173	1	0	3.18908e-05
L5	D_0__Bacteria;D_1__Proteobacteria;D_2__Alphaproteobacteria;D_3__Rhodospirillales;D_4__AEGEAN-169 marine group	1	0.317311	0.980173	1	0	2.27791e-05
L5	D_0__Bacteria;D_1__Proteobacteria;D_2__Alphaproteobacteria;D_3__Rickettsiales;D_4__Anaplasmataceae	1	0.317311	0.980173	1	0	2.7335e-05
L5	D_0__Bacteria;D_1__Proteobacteria;D_2__Alphaproteobacteria;D_3__Rickettsiales;D_4__S25-593	1	0.317311	0.980173	1	0	1.36675e-05
L5	D_0__Bacteria;D_1__Proteobacteria;D_2__Alphaproteobacteria;D_3__Rickettsiales;D_4__SM2D12	1	0.317311	0.980173	1	0	1.82233e-05
L5	D_0__Bacteria;D_1__Proteobacteria;D_2__Alphaproteobacteria;D_3__SAR11 clade;D_4__Clade I	1	0.317311	0.980173	1	0	2.27791e-05
L5	D_0__Bacteria;D_1__Proteobacteria;D_2__Deltaproteobacteria;D_3__Bdellovibrionales;D_4__Bacteriovoracaceae	1	0.317311	0.980173	1	0	7.53983e-06
L5	D_0__Bacteria;D_1__Proteobacteria;D_2__Deltaproteobacteria;D_3__Desulfovibrionales;D_4__Desulfovibrionaceae	1	0.317311	0.980173	1	0	0.000473806
L5	D_0__Bacteria;D_1__Proteobacteria;D_2__Deltaproteobacteria;D_3__Oligoflexales;D_4__0319-6G20	1	0.317311	0.980173	1	8.73904e-06	0
L5	D_0__Bacteria;D_1__Proteobacteria;D_2__Deltaproteobacteria;D_3__SAR324 clade(Marine group B);D_4__uncultured SAR324 cluster bacterium	1	0.317311	0.980173	1	0	1.82233e-05
L5	D_0__Bacteria;D_1__Proteobacteria;D_2__Gammaproteobacteria;D_3__Betaproteobacteriales;D_4__Burkholderiaceae	1	0.317311	0.980173	1	0	0.00101139
L5	D_0__Bacteria;D_1__Proteobacteria;D_2__Gammaproteobacteria;D_3__Oceanospirillales;D_4__Endozoicomonadaceae	1	0.317311	0.980173	1	0	2.27791e-05
L5	D_0__Bacteria;D_1__Proteobacteria;D_2__Gammaproteobacteria;D_3__Oceanospirillales;D_4__Oleiphilaceae	1	0.317311	0.980173	1	0	1.36675e-05
L5	D_0__Bacteria;D_1__Proteobacteria;D_2__Gammaproteobacteria;D_3__Orbales;D_4__Orbaceae	1	0.317311	0.980173	1	0	2.7335e-05
L5	D_0__Bacteria;D_1__Proteobacteria;D_2__Gammaproteobacteria;D_3__Pasteurellales;D_4__Pasteurellaceae	1	0.317311	0.980173	1	0	0.00027335
L5	D_0__Bacteria;D_1__Proteobacteria;D_2__Gammaproteobacteria;D_3__Pseudomonadales;D_4__Moraxellaceae	1	0.317311	0.980173	1	0	4.10025e-05
L5	D_0__Bacteria;D_1__Proteobacteria;D_2__Gammaproteobacteria;D_3__Pseudomonadales;D_4__Pseudomonadaceae	1	0.317311	0.980173	1	0	0.000464695
L5	D_0__Bacteria;D_1__Proteobacteria;D_2__Gammaproteobacteria;D_3__Vibrionales;D_4__Vibrionaceae	1	0.317311	0.980173	1	0	5.92258e-05
L5	D_0__Bacteria;D_1__Spirochaetes;D_2__Spirochaetia;D_3__Spirochaetales;D_4__Spirochaetaceae	1	0.317311	0.980173	1	0	7.28933e-05
L5	D_0__Bacteria;D_1__Tenericutes;D_2__Mollicutes;D_3__Anaeroplasmatales;D_4__Anaeroplasmataceae	1	0.317311	0.980173	1	0	0.000120464
L5	D_0__Bacteria;D_1__Tenericutes;D_2__Mollicutes;D_3__Entomoplasmatales;D_4__Entomoplasmatales Incertae Sedis	1	0.317311	0.980173	1	0	6.83374e-05
L5	D_0__Bacteria;D_1__Tenericutes;D_2__Mollicutes;D_3__Mollicutes RF39;D_4__gut metagenome	1	0.317311	0.980173	1	0	0.000118452
L5	D_0__Bacteria;D_1__Tenericutes;D_2__Mollicutes;D_3__Mollicutes RF39;D_4__uncultured bacterium	0.994898	0.318548	0.980173	1	0.000283585	0.000385795
L5	D_0__Bacteria;D_1__Firmicutes;D_2__Clostridia;D_3__Clostridiales;D_4__Family XIII	0.981132	0.321919	0.980173	1	7.94363e-05	0.000535724
L5	D_0__Bacteria;D_1__Proteobacteria;D_2__Gammaproteobacteria;D_3__Enterobacteriales;D_4__Enterobacteriaceae	0.936887	0.33308	0.999239	1	9.67809e-05	0.00110897
L5	D_0__Bacteria;D_1__Patescibacteria;D_2__Saccharimonadia;D_3__Saccharimonadales;D_4__Saccharimonadaceae	0.817978	0.365772	1	1	0.000480867	0.0010726
L5	D_0__Bacteria;D_1__Firmicutes;D_2__Clostridia;D_3__Clostridiales;D_4__Ruminococcaceae	0.689796	0.406234	1	1	0.0320453	0.0601346
L5	D_0__Bacteria;D_0__Bacteria_unclassified;D_0__Bacteria_unclassified;D_0__Bacteria_unclassified;D_0__Bacteria_unclassified	0.640122	0.423667	1	1	0.000389958	0.000132119
L5	D_0__Bacteria;D_1__Firmicutes;D_2__Clostridia;D_3__Clostridiales;D_3__Clostridiales_unclassified	0.640122	0.423667	1	1	1.13936e-05	0.000107612
L5	D_0__Bacteria;D_1__Firmicutes;D_2__Erysipelotrichia;D_3__Erysipelotrichales;D_4__Erysipelotrichaceae	0.2	0.654721	1	1	0.25124	0.250681
L5	D_0__Bacteria;D_1__Bacteroidetes;D_2__Bacteroidia;D_3__Bacteroidales;D_4__Prevotellaceae	0.102463	0.748894	1	1	9.22602e-05	0.00249412
L5	D_0__Bacteria;D_1__Bacteroidetes;D_2__Bacteroidia;D_3__Bacteroidales;D_4__Rikenellaceae	0.102041	0.749394	1	1	0.00699331	0.0187173
L5	D_0__Bacteria;D_1__Verrucomicrobia;D_2__Verrucomicrobiae;D_3__Verrucomicrobiales;D_4__Akkermansiaceae	0.010989	0.916512	1	1	3.32071e-05	0.000897498
L5	D_0__Bacteria;D_1__Proteobacteria;D_2__Alphaproteobacteria;D_2__Alphaproteobacteria_unclassified;D_2__Alphaproteobacteria_unclassified	0.00554371	0.940647	1	1	9.1334e-05	0.000612814
L6	D_0__Bacteria;D_1__Firmicutes;D_2__Bacilli;D_3__Lactobacillales;D_4__Streptococcaceae;D_5__Streptococcus	7.07948	0.00779714	1	1	1.89894e-05	0.00148491
L6	D_0__Bacteria;D_1__Tenericutes;D_2__Mollicutes;D_3__Mollicutes RF39;D_3__Mollicutes_RF39_unclassified;D_3__Mollicutes_RF39_unclassified	6.4936	0.0108264	1	1	0.00141392	0.000118231
L6	D_0__Bacteria;D_1__Firmicutes;D_2__Clostridia;D_3__Clostridiales;D_4__Lachnospiraceae;D_5__Lachnospiraceae UCG-006	5.73061	0.0166717	1	1	8.01076e-05	0.00114808
L6	D_0__Bacteria;D_1__Firmicutes;D_2__Erysipelotrichia;D_3__Erysipelotrichales;D_4__Erysipelotrichaceae;D_5__Turicibacter	5.22989	0.022202	1	1	0.000235023	0.00249365
L6	D_0__Bacteria;D_1__Firmicutes;D_2__Bacilli;D_3__Lactobacillales;D_4__Enterococcaceae;D_5__Enterococcus	5.02069	0.0250462	1	1	0	0.000383028
L6	D_0__Bacteria;D_1__Firmicutes;D_2__Bacilli;D_3__Lactobacillales;D_4__Lactobacillaceae;D_5__Lactobacillus	5	0.0253473	1	1	0.012321	0.0420119
L6	D_0__Bacteria;D_1__Firmicutes;D_2__Bacilli;D_3__Lactobacillales;D_4__Streptococcaceae;D_5__Lactococcus	3.92245	0.0476454	1	1	0.00269823	0.0108784
L6	D_0__Bacteria;D_1__Bacteroidetes;D_2__Bacteroidia;D_3__Bacteroidales;D_4__Muribaculaceae;D_5__uncultured bacterium	3.43265	0.0639193	1	1	0.512796	0.348213
L6	D_0__Bacteria;D_1__Firmicutes;D_2__Clostridia;D_3__Clostridiales;D_4__Lachnospiraceae;D_5__Lachnoclostridium	3.43265	0.0639193	1	1	0.00215509	0.00616412
L6	D_0__Bacteria;D_1__Firmicutes;D_2__Clostridia;D_3__Clostridiales;D_4__Peptostreptococcaceae;D_5__Romboutsia	3.43265	0.0639193	1	1	0.0424161	0.0339191
L6	D_0__Bacteria;D_1__Actinobacteria;D_2__Actinobacteria;D_3__Bifidobacteriales;D_4__Bifidobacteriaceae;D_5__Bifidobacterium	2.97551	0.0845335	1	1	0.0480784	0.0258578
L6	D_0__Bacteria;D_1__Bacteroidetes;D_2__Bacteroidia;D_3__Bacteroidales;D_4__Bacteroidaceae;D_5__Bacteroides	2.93262	0.0868064	1	1	5.95735e-05	0.02607
L6	D_0__Bacteria;D_1__Actinobacteria;D_2__Coriobacteriia;D_3__Coriobacteriales;D_4__Eggerthellaceae;D_5__Enterorhabdus	2.55102	0.110223	1	1	0.000844127	0.00109614
L6	D_0__Bacteria;D_1__Firmicutes;D_2__Clostridia;D_3__Clostridiales;D_4__Lachnospiraceae;D_5__Roseburia	2.55102	0.110223	1	1	0.00348598	0.0120036
L6	D_0__Bacteria;D_1__Firmicutes;D_2__Erysipelotrichia;D_3__Erysipelotrichales;D_4__Erysipelotrichaceae;D_5__Erysipelatoclostridium	2.3562	0.124786	1	1	0.000849802	0.00720605
L6	D_0__Bacteria;D_1__Firmicutes;D_2__Clostridia;D_3__Clostridiales;D_4__Clostridiales vadinBB60 group;D_5__uncultured Clostridiales bacterium	2.15385	0.142213	1	1	0.000112249	0
L6	D_0__Bacteria;D_1__Firmicutes;D_2__Clostridia;D_3__Clostridiales;D_4__Family XI;D_5__Ezakiella	2.15385	0.142213	1	1	0	0.00084224
L6	D_0__Bacteria;D_1__Firmicutes;D_2__Clostridia;D_3__Clostridiales;D_4__Family XI;D_5__Finegoldia	2.15385	0.142213	1	1	0	0.00133875
L6	D_0__Bacteria;D_1__Firmicutes;D_2__Clostridia;D_3__Clostridiales;D_4__Lachnospiraceae;D_5__Marvinbryantia	2.15385	0.142213	1	1	0	0.000783817
L6	D_0__Bacteria;D_1__Tenericutes;D_2__Mollicutes;D_3__Mollicutes RF39;D_4__unidentified;D_5__unidentified	2.15385	0.142213	1	1	0	0.000186585
L6	Unknown;Other;Other;Other;Other;Other	2.15385	0.142213	1	1	5.47397e-05	0
L6	D_0__Bacteria;D_1__Firmicutes;D_2__Clostridia;D_3__Clostridiales;D_4__Ruminococcaceae;D_5__Ruminococcaceae UCG-013	2.00231	0.15706	1	1	3.95001e-05	0.000487389
L6	D_0__Bacteria;D_1__Firmicutes;D_2__Clostridia;D_3__Clostridiales;D_4__Ruminococcaceae;D_5__Ruminiclostridium 5	1.97986	0.159405	1	1	0.000472813	0.00107497
L6	D_0__Bacteria;D_1__Firmicutes;D_2__Clostridia;D_3__Clostridiales;D_4__Clostridiales vadinBB60 group;D_5__uncultured bacterium	1.8	0.179712	1	1	0.00697839	0.00212653
L6	D_0__Bacteria;D_1__Firmicutes;D_2__Clostridia;D_3__Clostridiales;D_4__Lachnospiraceae;D_4__Lachnospiraceae_unclassified	1.8	0.179712	1	1	0.0156933	0.00964032
L6	D_0__Bacteria;D_1__Firmicutes;D_2__Clostridia;D_3__Clostridiales;D_4__Ruminococcaceae;D_5__Ruminiclostridium	1.8	0.179712	1	1	0.0131332	0.00846506
L6	D_0__Bacteria;D_1__Firmicutes;D_2__Clostridia;D_3__Clostridiales;D_4__Clostridiaceae 1;D_5__Clostridium sensu stricto 1	1.47347	0.224799	1	1	0.0124973	0.0199545
L6	D_0__Bacteria;D_1__Firmicutes;D_2__Clostridia;D_3__Clostridiales;D_4__Ruminococcaceae;D_5__Harryflintia	1.34515	0.246128	1	1	0.000333255	0.000172472
L6	D_0__Bacteria;D_1__Actinobacteria;D_2__Acidimicrobiia;D_3__Actinomarinales;D_4__Actinomarinaceae;D_5__Candidatus Actinomarina	1	0.317311	1	1	0	3.64466e-05
L6	D_0__Bacteria;D_1__Actinobacteria;D_2__Actinobacteria;D_3__Actinomycetales;D_4__Actinomycetaceae;D_5__Actinomyces	1	0.317311	1	1	0	0.000405469
L6	D_0__Bacteria;D_1__Actinobacteria;D_2__Actinobacteria;D_3__Actinomycetales;D_4__Actinomycetaceae;D_5__Actinotignum	1	0.317311	1	1	0	2.27791e-05
L6	D_0__Bacteria;D_1__Actinobacteria;D_2__Actinobacteria;D_3__Actinomycetales;D_4__Actinomycetaceae;D_5__Mobiluncus	1	0.317311	1	1	0	0.000195901
L6	D_0__Bacteria;D_1__Actinobacteria;D_2__Actinobacteria;D_3__Actinomycetales;D_4__Actinomycetaceae;D_5__Varibaculum	1	0.317311	1	1	0	0.000610481
L6	D_0__Bacteria;D_1__Actinobacteria;D_2__Actinobacteria;D_3__Corynebacteriales;D_4__Corynebacteriaceae;D_5__Corynebacterium	1	0.317311	1	1	0	0.000150342
L6	D_0__Bacteria;D_1__Actinobacteria;D_2__Actinobacteria;D_3__Corynebacteriales;D_4__Corynebacteriaceae;D_5__Corynebacterium 1	1	0.317311	1	1	0	0.00110707
L6	D_0__Bacteria;D_1__Actinobacteria;D_2__Actinobacteria;D_3__Corynebacteriales;D_4__Corynebacteriaceae;D_5__Lawsonella	1	0.317311	1	1	0	0.000250571
L6	D_0__Bacteria;D_1__Actinobacteria;D_2__Actinobacteria;D_3__Micrococcales;D_4__Micrococcaceae;D_5__Rothia	1	0.317311	1	1	0	5.467e-05
L6	D_0__Bacteria;D_1__Actinobacteria;D_2__Actinobacteria;D_3__Propionibacteriales;D_4__Propionibacteriaceae;D_5__Cutibacterium	1	0.317311	1	1	0	0.000168566
L6	D_0__Bacteria;D_1__Bacteroidetes;D_2__Bacteroidia;D_3__Bacteroidales;D_4__Barnesiellaceae;D_5__Coprobacter	1	0.317311	1	1	0	0.000264238
L6	D_0__Bacteria;D_1__Bacteroidetes;D_2__Bacteroidia;D_3__Bacteroidales;D_4__Marinifilaceae;D_5__Odoribacter	1	0.317311	1	1	0	0.000660595
L6	D_0__Bacteria;D_1__Bacteroidetes;D_2__Bacteroidia;D_3__Bacteroidales;D_4__Porphyromonadaceae;D_5__Porphyromonas	1	0.317311	1	1	0	0.000473806
L6	D_0__Bacteria;D_1__Bacteroidetes;D_2__Bacteroidia;D_3__Bacteroidales;D_4__Prevotellaceae;D_5__Alloprevotella	1	0.317311	1	1	0	0.000232347
L6	D_0__Bacteria;D_1__Bacteroidetes;D_2__Bacteroidia;D_3__Bacteroidales;D_4__Prevotellaceae;D_5__Prevotella	1	0.317311	1	1	0	0.000378134
L6	D_0__Bacteria;D_1__Bacteroidetes;D_2__Bacteroidia;D_3__Bacteroidales;D_4__Prevotellaceae;D_5__Prevotella 1	1	0.317311	1	1	0	1.82233e-05
L6	D_0__Bacteria;D_1__Bacteroidetes;D_2__Bacteroidia;D_3__Bacteroidales;D_4__Prevotellaceae;D_5__Prevotella 6	1	0.317311	1	1	0	0.00049203
L6	D_0__Bacteria;D_1__Bacteroidetes;D_2__Bacteroidia;D_3__Bacteroidales;D_4__Prevotellaceae;D_5__Prevotellaceae NK3B31 group	1	0.317311	1	1	0	5.92258e-05
L6	D_0__Bacteria;D_1__Bacteroidetes;D_2__Bacteroidia;D_3__Bacteroidales;D_4__Prevotellaceae;D_5__Prevotellaceae UCG-001	1	0.317311	1	1	0	0.000191345
L6	D_0__Bacteria;D_1__Bacteroidetes;D_2__Bacteroidia;D_3__Bacteroidales;D_4__Rikenellaceae;D_5__Rikenellaceae RC9 gut group	1	0.317311	1	1	0	0.000337131
L6	D_0__Bacteria;D_1__Bacteroidetes;D_2__Bacteroidia;D_3__Bacteroidales;D_4__Tannerellaceae;D_5__Parabacteroides	1	0.317311	1	1	0	0.000615037
L6	D_0__Bacteria;D_1__Bacteroidetes;D_2__Bacteroidia;D_3__Flavobacteriales;D_4__Cryomorphaceae;D_5__uncultured	1	0.317311	1	1	0	9.11166e-06
L6	D_0__Bacteria;D_1__Bacteroidetes;D_2__Bacteroidia;D_3__Flavobacteriales;D_4__Flavobacteriaceae;D_4__Flavobacteriaceae_unclassified	1	0.317311	1	1	1.13936e-05	0
L6	D_0__Bacteria;D_1__Bacteroidetes;D_2__Bacteroidia;D_3__Flavobacteriales;D_4__Weeksellaceae;D_5__Apibacter	1	0.317311	1	1	0	0.000118452
L6	D_0__Bacteria;D_1__Bacteroidetes;D_2__Bacteroidia;D_3__Flavobacteriales;D_4__Weeksellaceae;D_5__Chryseobacterium	1	0.317311	1	1	0	2.7335e-05
L6	D_0__Bacteria;D_1__Cyanobacteria;D_2__Oxyphotobacteria;D_3__Chloroplast;D_4__Ammopiptanthus mongolicus;D_5__Ammopiptanthus mongolicus	1	0.317311	1	1	0	0.000191345
L6	D_0__Bacteria;D_1__Cyanobacteria;D_2__Oxyphotobacteria;D_3__Chloroplast;D_4__Rhodomonas salina;D_5__Rhodomonas salina	1	0.317311	1	1	0	5.01141e-05
L6	D_0__Bacteria;D_1__Cyanobacteria;D_2__Oxyphotobacteria;D_3__Synechococcales;D_4__Cyanobiaceae;D_5__Synechococcus CC9902	1	0.317311	1	1	0	6.37816e-05
L6	D_0__Bacteria;D_1__Elusimicrobia;D_2__Elusimicrobia;D_3__Elusimicrobiales;D_4__Elusimicrobiaceae;D_5__Elusimicrobium	1	0.317311	1	1	0	1.82233e-05
L6	D_0__Bacteria;D_1__Epsilonbacteraeota;D_2__Campylobacteria;D_3__Campylobacterales;D_4__Campylobacteraceae;D_5__Campylobacter	1	0.317311	1	1	1.99243e-05	0
L6	D_0__Bacteria;D_1__Epsilonbacteraeota;D_2__Campylobacteria;D_3__Campylobacterales;D_4__Helicobacteraceae;D_5__Helicobacter	1	0.317311	1	1	0	0.000154898
L6	D_0__Bacteria;D_1__Firmicutes;D_2__Bacilli;D_3__Bacillales;D_4__Bacillaceae;D_5__Bacillus	1	0.317311	1	1	0	0.000250571
L6	D_0__Bacteria;D_1__Firmicutes;D_2__Bacilli;D_3__Bacillales;D_4__Staphylococcaceae;D_5__Staphylococcus	1	0.317311	1	1	0	0.00156721
L6	D_0__Bacteria;D_1__Firmicutes;D_2__Bacilli;D_3__Lactobacillales;D_4__Aerococcaceae;D_5__Facklamia	1	0.317311	1	1	0	0.000369022
L6	D_0__Bacteria;D_1__Firmicutes;D_2__Clostridia;D_3__Clostridiales;D_4__Christensenellaceae;D_5__Christensenellaceae R-7 group	1	0.317311	1	1	0	0.00209568
L6	D_0__Bacteria;D_1__Firmicutes;D_2__Clostridia;D_3__Clostridiales;D_4__Family XI;D_5__Anaerococcus	1	0.317311	1	1	0	0.00296584
L6	D_0__Bacteria;D_1__Firmicutes;D_2__Clostridia;D_3__Clostridiales;D_4__Family XI;D_5__Gallicola	1	0.317311	1	1	0	0.000478362
L6	D_0__Bacteria;D_1__Firmicutes;D_2__Clostridia;D_3__Clostridiales;D_4__Family XI;D_5__Peptoniphilus	1	0.317311	1	1	0	0.00118907
L6	D_0__Bacteria;D_1__Firmicutes;D_2__Clostridia;D_3__Clostridiales;D_4__Family XI;D_5__Tissierella	1	0.317311	1	1	0	3.18908e-05
L6	D_0__Bacteria;D_1__Firmicutes;D_2__Clostridia;D_3__Clostridiales;D_4__Family XIII;D_5__Anaerovorax	1	0.317311	1	1	0	3.17009e-05
L6	D_0__Bacteria;D_1__Firmicutes;D_2__Clostridia;D_3__Clostridiales;D_4__Family XIII;D_5__Family XIII UCG-001	1	0.317311	1	1	0	4.39939e-05
L6	D_0__Bacteria;D_1__Firmicutes;D_2__Clostridia;D_3__Clostridiales;D_4__Family XIII;D_5__S5-A14a	1	0.317311	1	1	0	0.000127563
L6	D_0__Bacteria;D_1__Firmicutes;D_2__Clostridia;D_3__Clostridiales;D_4__Family XIII;D_5__[Eubacterium] brachy group	1	0.317311	1	1	0	1.13097e-05
L6	D_0__Bacteria;D_1__Firmicutes;D_2__Clostridia;D_3__Clostridiales;D_4__Lachnospiraceae;D_5__Agathobacter	1	0.317311	1	1	0	0.00516631
L6	D_0__Bacteria;D_1__Firmicutes;D_2__Clostridia;D_3__Clostridiales;D_4__Lachnospiraceae;D_5__Anaerostipes	1	0.317311	1	1	0	0.000610481
L6	D_0__Bacteria;D_1__Firmicutes;D_2__Clostridia;D_3__Clostridiales;D_4__Lachnospiraceae;D_5__CAG-56	1	0.317311	1	1	0	0.000564923
L6	D_0__Bacteria;D_1__Firmicutes;D_2__Clostridia;D_3__Clostridiales;D_4__Lachnospiraceae;D_5__Coprococcus 2	1	0.317311	1	1	0	0.00233258
L6	D_0__Bacteria;D_1__Firmicutes;D_2__Clostridia;D_3__Clostridiales;D_4__Lachnospiraceae;D_5__Coprococcus 3	1	0.317311	1	1	0	0.00090661
L6	D_0__Bacteria;D_1__Firmicutes;D_2__Clostridia;D_3__Clostridiales;D_4__Lachnospiraceae;D_5__Dorea	1	0.317311	1	1	0	0.00121641
L6	D_0__Bacteria;D_1__Firmicutes;D_2__Clostridia;D_3__Clostridiales;D_4__Lachnospiraceae;D_5__Eisenbergiella	1	0.317311	1	1	0	9.56724e-05
L6	D_0__Bacteria;D_1__Firmicutes;D_2__Clostridia;D_3__Clostridiales;D_4__Lachnospiraceae;D_5__Fusicatenibacter	1	0.317311	1	1	0	0.00143053
L6	D_0__Bacteria;D_1__Firmicutes;D_2__Clostridia;D_3__Clostridiales;D_4__Lachnospiraceae;D_5__Lachnospira	1	0.317311	1	1	0	0.00115718
L6	D_0__Bacteria;D_1__Firmicutes;D_2__Clostridia;D_3__Clostridiales;D_4__Lachnospiraceae;D_5__Lachnospiraceae FCS020 group	1	0.317311	1	1	0	4.89237e-05
L6	D_0__Bacteria;D_1__Firmicutes;D_2__Clostridia;D_3__Clostridiales;D_4__Lachnospiraceae;D_5__Lachnospiraceae ND3007 group	1	0.317311	1	1	0	0.00149431
L6	D_0__Bacteria;D_1__Firmicutes;D_2__Clostridia;D_3__Clostridiales;D_4__Lachnospiraceae;D_5__Lachnospiraceae UCG-001	1	0.317311	1	1	0	0.000829161
L6	D_0__Bacteria;D_1__Firmicutes;D_2__Clostridia;D_3__Clostridiales;D_4__Lachnospiraceae;D_5__[Eubacterium] eligens group	1	0.317311	1	1	0	0.000127563
L6	D_0__Bacteria;D_1__Firmicutes;D_2__Clostridia;D_3__Clostridiales;D_4__Lachnospiraceae;D_5__[Eubacterium] hallii group	1	0.317311	1	1	0	0.000792714
L6	D_0__Bacteria;D_1__Firmicutes;D_2__Clostridia;D_3__Clostridiales;D_4__Lachnospiraceae;D_5__[Eubacterium] ventriosum group	1	0.317311	1	1	0	0.000428248
L6	D_0__Bacteria;D_1__Firmicutes;D_2__Clostridia;D_3__Clostridiales;D_4__Lachnospiraceae;D_5__[Eubacterium] xylanophilum group	1	0.317311	1	1	0	0.00110251
L6	D_0__Bacteria;D_1__Firmicutes;D_2__Clostridia;D_3__Clostridiales;D_4__Lachnospiraceae;D_5__[Ruminococcus] gauvreauii group	1	0.317311	1	1	0	0.000656039
L6	D_0__Bacteria;D_1__Firmicutes;D_2__Clostridia;D_3__Clostridiales;D_4__Lachnospiraceae;D_5__[Ruminococcus] gnavus group	1	0.317311	1	1	0	0.00027335
L6	D_0__Bacteria;D_1__Firmicutes;D_2__Clostridia;D_3__Clostridiales;D_4__Lachnospiraceae;D_5__[Ruminococcus] torques group	1	0.317311	1	1	0	0.00233258
L6	D_0__Bacteria;D_1__Firmicutes;D_2__Clostridia;D_3__Clostridiales;D_4__Peptococcaceae;D_5__Peptococcus	1	0.317311	1	1	0	2.7335e-05
L6	D_0__Bacteria;D_1__Firmicutes;D_2__Clostridia;D_3__Clostridiales;D_4__Peptostreptococcaceae;D_5__Intestinibacter	1	0.317311	1	1	0	0.000396357
L6	D_0__Bacteria;D_1__Firmicutes;D_2__Clostridia;D_3__Clostridiales;D_4__Ruminococcaceae;D_5__Butyricicoccus	1	0.317311	1	1	0	0.000214124
L6	D_0__Bacteria;D_1__Firmicutes;D_2__Clostridia;D_3__Clostridiales;D_4__Ruminococcaceae;D_5__Faecalibacterium	1	0.317311	1	1	0	0.0111436
L6	D_0__Bacteria;D_1__Firmicutes;D_2__Clostridia;D_3__Clostridiales;D_4__Ruminococcaceae;D_5__Fastidiosipila	1	0.317311	1	1	0	5.92258e-05
L6	D_0__Bacteria;D_1__Firmicutes;D_2__Clostridia;D_3__Clostridiales;D_4__Ruminococcaceae;D_5__Ruminiclostridium 6	1	0.317311	1	1	0	0.000441915
L6	D_0__Bacteria;D_1__Firmicutes;D_2__Clostridia;D_3__Clostridiales;D_4__Ruminococcaceae;D_5__Ruminococcaceae UCG-002	1	0.317311	1	1	0	0.000487474
L6	D_0__Bacteria;D_1__Firmicutes;D_2__Clostridia;D_3__Clostridiales;D_4__Ruminococcaceae;D_5__Ruminococcaceae UCG-005	1	0.317311	1	1	0	0.000200456
L6	D_0__Bacteria;D_1__Firmicutes;D_2__Clostridia;D_3__Clostridiales;D_4__Ruminococcaceae;D_5__Ruminococcaceae UCG-009	1	0.317311	1	1	3.98486e-05	0
L6	D_0__Bacteria;D_1__Firmicutes;D_2__Clostridia;D_3__Clostridiales;D_4__Ruminococcaceae;D_5__Ruminococcus 1	1	0.317311	1	1	0	0.00229614
L6	D_0__Bacteria;D_1__Firmicutes;D_2__Clostridia;D_3__Clostridiales;D_4__Ruminococcaceae;D_5__Ruminococcus 2	1	0.317311	1	1	0	0.00560823
L6	D_0__Bacteria;D_1__Firmicutes;D_2__Clostridia;D_3__Clostridiales;D_4__Ruminococcaceae;D_5__Subdoligranulum	1	0.317311	1	1	0	0.00475173
L6	D_0__Bacteria;D_1__Firmicutes;D_2__Erysipelotrichia;D_3__Erysipelotrichales;D_4__Erysipelotrichaceae;D_5__Dubosiella	1	0.317311	1	1	0	0.000314352
L6	D_0__Bacteria;D_1__Firmicutes;D_2__Erysipelotrichia;D_3__Erysipelotrichales;D_4__Erysipelotrichaceae;D_5__Erysipelotrichaceae UCG-003	1	0.317311	1	1	0	0.000391801
L6	D_0__Bacteria;D_1__Firmicutes;D_2__Erysipelotrichia;D_3__Erysipelotrichales;D_4__Erysipelotrichaceae;D_5__Faecalitalea	1	0.317311	1	1	0	0.000159454
L6	D_0__Bacteria;D_1__Firmicutes;D_2__Erysipelotrichia;D_3__Erysipelotrichales;D_4__Erysipelotrichaceae;D_5__Ileibacterium	1	0.317311	1	1	0	0.000464695
L6	D_0__Bacteria;D_1__Firmicutes;D_2__Erysipelotrichia;D_3__Erysipelotrichales;D_4__Erysipelotrichaceae;D_5__uncultured	1	0.317311	1	1	0	0.000378348
L6	D_0__Bacteria;D_1__Firmicutes;D_2__Negativicutes;D_3__Selenomonadales;D_4__Acidaminococcaceae;D_5__Phascolarctobacterium	1	0.317311	1	1	0	0.000391801
L6	D_0__Bacteria;D_1__Firmicutes;D_2__Negativicutes;D_3__Selenomonadales;D_4__Veillonellaceae;D_4__Veillonellaceae_unclassified	1	0.317311	1	1	0	3.64466e-05
L6	D_0__Bacteria;D_1__Firmicutes;D_2__Negativicutes;D_3__Selenomonadales;D_4__Veillonellaceae;D_5__Megasphaera	1	0.317311	1	1	0	2.27791e-05
L6	D_0__Bacteria;D_1__Firmicutes;D_2__Negativicutes;D_3__Selenomonadales;D_4__Veillonellaceae;D_5__Negativicoccus	1	0.317311	1	1	0	0.000177677
L6	D_0__Bacteria;D_1__Firmicutes;D_2__Negativicutes;D_3__Selenomonadales;D_4__Veillonellaceae;D_5__Veillonella	1	0.317311	1	1	0	0.00010934
L6	D_0__Bacteria;D_1__Planctomycetes;D_2__OM190;D_3__uncultured Planctomycetaceae bacterium;D_4__uncultured Planctomycetaceae bacterium;D_5__uncultured Planctomycetaceae bacterium	1	0.317311	1	1	0	1.82233e-05
L6	D_0__Bacteria;D_1__Proteobacteria;D_2__Alphaproteobacteria;D_3__Acetobacterales;D_4__Acetobacteraceae;D_5__Acetobacter	1	0.317311	1	1	0	0.000355355
L6	D_0__Bacteria;D_1__Proteobacteria;D_2__Alphaproteobacteria;D_3__Acetobacterales;D_4__Acetobacteraceae;D_5__Gluconobacter	1	0.317311	1	1	0	3.64466e-05
L6	D_0__Bacteria;D_1__Proteobacteria;D_2__Alphaproteobacteria;D_3__Caulobacterales;D_4__Caulobacteraceae;D_5__uncultured	1	0.317311	1	1	0	2.7335e-05
L6	D_0__Bacteria;D_1__Proteobacteria;D_2__Alphaproteobacteria;D_3__Parvibaculales;D_4__PS1 clade;D_5__marine metagenome	1	0.317311	1	1	0	3.18908e-05
L6	D_0__Bacteria;D_1__Proteobacteria;D_2__Alphaproteobacteria;D_3__Rhodospirillales;D_4__AEGEAN-169 marine group;D_5__marine metagenome	1	0.317311	1	1	0	2.27791e-05
L6	D_0__Bacteria;D_1__Proteobacteria;D_2__Alphaproteobacteria;D_3__Rickettsiales;D_4__Anaplasmataceae;D_5__Wolbachia	1	0.317311	1	1	0	2.7335e-05
L6	D_0__Bacteria;D_1__Proteobacteria;D_2__Alphaproteobacteria;D_3__Rickettsiales;D_4__S25-593;D_5__uncultured alpha proteobacterium	1	0.317311	1	1	0	1.36675e-05
L6	D_0__Bacteria;D_1__Proteobacteria;D_2__Alphaproteobacteria;D_3__Rickettsiales;D_4__SM2D12;D_4__SM2D12_unclassified	1	0.317311	1	1	0	1.82233e-05
L6	D_0__Bacteria;D_1__Proteobacteria;D_2__Alphaproteobacteria;D_3__SAR11 clade;D_4__Clade I;D_5__Clade Ib	1	0.317311	1	1	0	2.27791e-05
L6	D_0__Bacteria;D_1__Proteobacteria;D_2__Deltaproteobacteria;D_3__Bdellovibrionales;D_4__Bacteriovoracaceae;D_5__Peredibacter	1	0.317311	1	1	0	7.53983e-06
L6	D_0__Bacteria;D_1__Proteobacteria;D_2__Deltaproteobacteria;D_3__Desulfovibrionales;D_4__Desulfovibrionaceae;D_5__Bilophila	1	0.317311	1	1	0	0.000287017
L6	D_0__Bacteria;D_1__Proteobacteria;D_2__Deltaproteobacteria;D_3__Desulfovibrionales;D_4__Desulfovibrionaceae;D_5__Desulfovibrio	1	0.317311	1	1	0	7.74491e-05
L6	D_0__Bacteria;D_1__Proteobacteria;D_2__Deltaproteobacteria;D_3__Desulfovibrionales;D_4__Desulfovibrionaceae;D_5__uncultured	1	0.317311	1	1	0	0.00010934
L6	D_0__Bacteria;D_1__Proteobacteria;D_2__Deltaproteobacteria;D_3__Oligoflexales;D_4__0319-6G20;D_5__uncultured marine bacterium	1	0.317311	1	1	8.73904e-06	0
L6	D_0__Bacteria;D_1__Proteobacteria;D_2__Deltaproteobacteria;D_3__SAR324 clade(Marine group B);D_4__uncultured SAR324 cluster bacterium;D_5__uncultured SAR324 cluster bacterium	1	0.317311	1	1	0	1.82233e-05
L6	D_0__Bacteria;D_1__Proteobacteria;D_2__Gammaproteobacteria;D_3__Betaproteobacteriales;D_4__Burkholderiaceae;D_5__Delftia	1	0.317311	1	1	0	0.000205012
L6	D_0__Bacteria;D_1__Proteobacteria;D_2__Gammaproteobacteria;D_3__Betaproteobacteriales;D_4__Burkholderiaceae;D_5__Parasutterella	1	0.317311	1	1	0	0.000806382
L6	D_0__Bacteria;D_1__Proteobacteria;D_2__Gammaproteobacteria;D_3__Enterobacteriales;D_4__Enterobacteriaceae;D_5__Klebsiella	1	0.317311	1	1	0	0.000223236
L6	D_0__Bacteria;D_1__Proteobacteria;D_2__Gammaproteobacteria;D_3__Enterobacteriales;D_4__Enterobacteriaceae;D_5__uncultured	1	0.317311	1	1	0	1.36675e-05
L6	D_0__Bacteria;D_1__Proteobacteria;D_2__Gammaproteobacteria;D_3__Oceanospirillales;D_4__Endozoicomonadaceae;D_5__Endozoicomonas	1	0.317311	1	1	0	2.27791e-05
L6	D_0__Bacteria;D_1__Proteobacteria;D_2__Gammaproteobacteria;D_3__Oceanospirillales;D_4__Oleiphilaceae;D_5__Oleiphilus	1	0.317311	1	1	0	1.36675e-05
L6	D_0__Bacteria;D_1__Proteobacteria;D_2__Gammaproteobacteria;D_3__Orbales;D_4__Orbaceae;D_5__Orbus	1	0.317311	1	1	0	2.7335e-05
L6	D_0__Bacteria;D_1__Proteobacteria;D_2__Gammaproteobacteria;D_3__Pasteurellales;D_4__Pasteurellaceae;D_5__Haemophilus	1	0.317311	1	1	0	0.00027335
L6	D_0__Bacteria;D_1__Proteobacteria;D_2__Gammaproteobacteria;D_3__Pseudomonadales;D_4__Moraxellaceae;D_5__Enhydrobacter	1	0.317311	1	1	0	4.10025e-05
L6	D_0__Bacteria;D_1__Proteobacteria;D_2__Gammaproteobacteria;D_3__Pseudomonadales;D_4__Pseudomonadaceae;D_5__Pseudomonas	1	0.317311	1	1	0	0.000464695
L6	D_0__Bacteria;D_1__Proteobacteria;D_2__Gammaproteobacteria;D_3__Vibrionales;D_4__Vibrionaceae;D_5__Vibrio	1	0.317311	1	1	0	5.92258e-05
L6	D_0__Bacteria;D_1__Spirochaetes;D_2__Spirochaetia;D_3__Spirochaetales;D_4__Spirochaetaceae;D_5__Treponema 2	1	0.317311	1	1	0	7.28933e-05
L6	D_0__Bacteria;D_1__Tenericutes;D_2__Mollicutes;D_3__Anaeroplasmatales;D_4__Anaeroplasmataceae;D_5__Anaeroplasma	1	0.317311	1	1	0	0.000120464
L6	D_0__Bacteria;D_1__Tenericutes;D_2__Mollicutes;D_3__Entomoplasmatales;D_4__Entomoplasmatales Incertae Sedis;D_5__Candidatus Hepatoplasma	1	0.317311	1	1	0	6.83374e-05
L6	D_0__Bacteria;D_1__Tenericutes;D_2__Mollicutes;D_3__Mollicutes RF39;D_4__gut metagenome;D_5__gut metagenome	1	0.317311	1	1	0	0.000118452
L6	D_0__Bacteria;D_1__Tenericutes;D_2__Mollicutes;D_3__Mollicutes RF39;D_4__uncultured bacterium;D_5__uncultured bacterium	0.994898	0.318548	1	1	0.000283585	0.000385795
L6	D_0__Bacteria;D_1__Proteobacteria;D_2__Gammaproteobacteria;D_3__Enterobacteriales;D_4__Enterobacteriaceae;D_5__Escherichia-Shigella	0.936887	0.33308	1	1	9.67809e-05	0.000872071
L6	D_0__Bacteria;D_1__Patescibacteria;D_2__Saccharimonadia;D_3__Saccharimonadales;D_4__Saccharimonadaceae;D_5__Candidatus Saccharimonas	0.817978	0.365772	1	1	0.000480867	0.0010726
L6	D_0__Bacteria;D_1__Firmicutes;D_2__Clostridia;D_3__Clostridiales;D_4__Ruminococcaceae;D_5__Ruminococcaceae UCG-014	0.695914	0.40416	1	1	0.000599435	0.0014618
L6	D_0__Bacteria;D_1__Bacteroidetes;D_2__Bacteroidia;D_3__Bacteroidales;D_4__Muribaculaceae;D_5__uncultured Bacteroidales bacterium	0.689796	0.406234	1	1	0.0144162	0.0218413
L6	D_0__Bacteria;D_0__Bacteria_unclassified;D_0__Bacteria_unclassified;D_0__Bacteria_unclassified;D_0__Bacteria_unclassified;D_0__Bacteria_unclassified	0.640122	0.423667	1	1	0.000389958	0.000132119
L6	D_0__Bacteria;D_1__Firmicutes;D_2__Clostridia;D_3__Clostridiales;D_3__Clostridiales_unclassified;D_3__Clostridiales_unclassified	0.640122	0.423667	1	1	1.13936e-05	0.000107612
L6	D_0__Bacteria;D_1__Firmicutes;D_2__Clostridia;D_3__Clostridiales;D_4__Ruminococcaceae;D_5__Ruminococcaceae NK4A214 group	0.563194	0.452976	1	1	0.000159452	0.00162609
L6	D_0__Bacteria;D_1__Firmicutes;D_2__Clostridia;D_3__Clostridiales;D_4__Lachnospiraceae;D_5__Tyzzerella	0.516585	0.472302	1	1	0.0011812	0.00101217
L6	D_0__Bacteria;D_1__Firmicutes;D_2__Clostridia;D_3__Clostridiales;D_4__Lachnospiraceae;D_5__GCA-900066575	0.498258	0.480267	1	1	0.000931538	0.00182768
L6	D_0__Bacteria;D_1__Firmicutes;D_2__Clostridia;D_3__Clostridiales;D_4__Lachnospiraceae;D_5__Lachnospiraceae NK4A136 group	0.493878	0.482203	1	1	0.00584981	0.016369
L6	D_0__Bacteria;D_1__Firmicutes;D_2__Clostridia;D_3__Clostridiales;D_4__Peptococcaceae;D_5__uncultured	0.493878	0.482203	1	1	0.000420771	0.000593904
L6	D_0__Bacteria;D_1__Firmicutes;D_2__Clostridia;D_3__Clostridiales;D_4__Ruminococcaceae;D_5__Ruminococcaceae UCG-010	0.493878	0.482203	1	1	0.000793114	0.000877988
L6	D_0__Bacteria;D_1__Firmicutes;D_2__Clostridia;D_3__Clostridiales;D_4__Ruminococcaceae;D_5__Anaerotruncus	0.449041	0.502791	1	1	9.02509e-05	0.000145556
L6	D_0__Bacteria;D_1__Firmicutes;D_2__Clostridia;D_3__Clostridiales;D_4__Lachnospiraceae;D_5__Blautia	0.330612	0.565299	1	1	0.00812817	0.0167387
L6	D_0__Bacteria;D_1__Firmicutes;D_2__Erysipelotrichia;D_3__Erysipelotrichales;D_4__Erysipelotrichaceae;D_5__Faecalibaculum	0.330612	0.565299	1	1	0.250155	0.239273
L6	D_0__Bacteria;D_1__Firmicutes;D_2__Clostridia;D_3__Clostridiales;D_4__Ruminococcaceae;D_5__Oscillibacter	0.271642	0.602233	1	1	0.000448374	0.000578215
L6	D_0__Bacteria;D_1__Firmicutes;D_2__Clostridia;D_3__Clostridiales;D_4__Lachnospiraceae;D_5__uncultured	0.2	0.654721	1	1	0.00849935	0.00876867
L6	D_0__Bacteria;D_1__Firmicutes;D_2__Clostridia;D_3__Clostridiales;D_4__Family XIII;D_5__[Eubacterium] nodatum group	0.197568	0.656691	1	1	7.94363e-05	0.000321156
L6	D_0__Bacteria;D_1__Firmicutes;D_2__Clostridia;D_3__Clostridiales;D_4__Lachnospiraceae;D_5__ASF356	0.197568	0.656691	1	1	0.000139089	0.000244097
L6	D_0__Bacteria;D_1__Firmicutes;D_2__Clostridia;D_3__Clostridiales;D_4__Ruminococcaceae;D_5__[Eubacterium] coprostanoligenes group	0.116362	0.733014	1	1	0.000433464	0.00422777
L6	D_0__Bacteria;D_1__Firmicutes;D_2__Clostridia;D_3__Clostridiales;D_4__Lachnospiraceae;D_5__Acetatifactor	0.104334	0.74669	1	1	0.000622961	0.000701498
L6	D_0__Bacteria;D_1__Bacteroidetes;D_2__Bacteroidia;D_3__Bacteroidales;D_4__Prevotellaceae;D_5__Prevotella 9	0.102463	0.748894	1	1	9.22602e-05	0.00112281
L6	D_0__Bacteria;D_1__Bacteroidetes;D_2__Bacteroidia;D_3__Bacteroidales;D_4__Rikenellaceae;D_5__Alistipes	0.102041	0.749394	1	1	0.00699331	0.0183801
L6	D_0__Bacteria;D_1__Firmicutes;D_2__Clostridia;D_3__Clostridiales;D_4__Ruminococcaceae;D_5__Intestinimonas	0.0368156	0.847841	1	1	0.00164041	0.00166003
L6	D_0__Bacteria;D_1__Firmicutes;D_2__Clostridia;D_3__Clostridiales;D_4__Ruminococcaceae;D_5__uncultured	0.0368156	0.847841	1	1	0.00360708	0.00335329
L6	D_0__Bacteria;D_1__Firmicutes;D_2__Clostridia;D_3__Clostridiales;D_4__Ruminococcaceae;D_5__Ruminiclostridium 9	0.0367347	0.848006	1	1	0.00625785	0.00649448
L6	D_0__Bacteria;D_1__Firmicutes;D_2__Clostridia;D_3__Clostridiales;D_4__Ruminococcaceae;D_5__GCA-900066225	0.0256158	0.872842	1	1	0.000145445	9.90963e-05
L6	D_0__Bacteria;D_1__Firmicutes;D_2__Clostridia;D_3__Clostridiales;D_4__Peptostreptococcaceae;D_4__Peptostreptococcaceae_unclassified	0.010989	0.916512	1	1	8.28998e-05	3.17009e-05
L6	D_0__Bacteria;D_1__Verrucomicrobia;D_2__Verrucomicrobiae;D_3__Verrucomicrobiales;D_4__Akkermansiaceae;D_5__Akkermansia	0.010989	0.916512	1	1	3.32071e-05	0.000897498
L6	D_0__Bacteria;D_1__Proteobacteria;D_2__Alphaproteobacteria;D_2__Alphaproteobacteria_unclassified;D_2__Alphaproteobacteria_unclassified;D_2__Alphaproteobacteria_unclassified	0.00554371	0.940647	1	1	9.1334e-05	0.000612814
L6	D_0__Bacteria;D_1__Firmicutes;D_2__Clostridia;D_3__Clostridiales;D_4__Lachnospiraceae;D_5__A2	0.00408163	0.94906	1	1	0.00614711	0.0100781
L6	D_0__Bacteria;D_1__Firmicutes;D_2__Clostridia;D_3__Clostridiales;D_4__Ruminococcaceae;D_4__Ruminococcaceae_unclassified	0.00408163	0.94906	1	1	0.00362225	0.00387337
L6	D_0__Bacteria;D_1__Firmicutes;D_2__Clostridia;D_3__Clostridiales;D_4__Ruminococcaceae;D_5__Ruminococcaceae UCG-004	0	1	1	1	0.000229527	0.000334135
L7	D_0__Bacteria;D_1__Firmicutes;D_2__Clostridia;D_3__Clostridiales;D_4__Lachnospiraceae;D_5__Lachnospiraceae UCG-006;D_6__uncultured bacterium	7.07483	0.00781742	1	1	3.8331e-05	0.000500171
L7	D_0__Bacteria;D_1__Tenericutes;D_2__Mollicutes;D_3__Mollicutes RF39;D_3__Mollicutes_RF39_unclassified;D_3__Mollicutes_RF39_unclassified;D_3__Mollicutes_RF39_unclassified	6.4936	0.0108264	1	1	0.00141392	0.000118231
L7	D_0__Bacteria;D_1__Firmicutes;D_2__Clostridia;D_3__Clostridiales;D_4__Lachnospiraceae;D_5__uncultured;D_6__Clostridium sp. Culture-41	5.70175	0.016948	1	1	9.32623e-05	0.000588845
L7	D_0__Bacteria;D_1__Firmicutes;D_2__Erysipelotrichia;D_3__Erysipelotrichales;D_4__Erysipelotrichaceae;D_5__Turicibacter;D_6__uncultured bacterium	5.22989	0.022202	1	1	0.000235023	0.00249365
L7	D_0__Bacteria;D_1__Firmicutes;D_2__Bacilli;D_3__Lactobacillales;D_4__Enterococcaceae;D_5__Enterococcus;D_6__Enterococcus durans	5.02069	0.0250462	1	1	0	0.000383028
L7	D_0__Bacteria;D_1__Firmicutes;D_2__Bacilli;D_3__Lactobacillales;D_4__Lactobacillaceae;D_5__Lactobacillus;D_6__Lactobacillus gasseri	5	0.0253473	1	1	0.00685957	0.0256609
L7	D_0__Bacteria;D_1__Firmicutes;D_2__Bacilli;D_3__Lactobacillales;D_4__Streptococcaceae;D_5__Streptococcus;D_6__Streptococcus danieliae	4.81055	0.028286	1	1	1.89894e-05	0.000409733
L7	D_0__Bacteria;D_1__Bacteroidetes;D_2__Bacteroidia;D_3__Bacteroidales;D_4__Bacteroidaceae;D_5__Bacteroides;D_6__Bacteroides thetaiotaomicron	3.48511	0.0619234	1	1	0	0.000810104
L7	D_0__Bacteria;D_1__Firmicutes;D_2__Clostridia;D_3__Clostridiales;D_4__Lachnospiraceae;D_5__Lachnoclostridium;D_5__Lachnoclostridium_unclassified	3.48511	0.0619234	1	1	0	0.000270859
L7	D_0__Bacteria;D_1__Firmicutes;D_2__Erysipelotrichia;D_3__Erysipelotrichales;D_4__Erysipelotrichaceae;D_5__Faecalibaculum;D_6__Faecalibaculum rodentium	3.48511	0.0619234	1	1	0.000248675	0
L7	D_0__Bacteria;D_1__Bacteroidetes;D_2__Bacteroidia;D_3__Bacteroidales;D_4__Muribaculaceae;D_5__uncultured bacterium;D_6__uncultured bacterium	3.43265	0.0639193	1	1	0.512796	0.348213
L7	D_0__Bacteria;D_1__Firmicutes;D_2__Clostridia;D_3__Clostridiales;D_4__Peptostreptococcaceae;D_5__Romboutsia;D_6__uncultured bacterium	3.43265	0.0639193	1	1	0.0424161	0.0339191
L7	D_0__Bacteria;D_1__Actinobacteria;D_2__Actinobacteria;D_3__Bifidobacteriales;D_4__Bifidobacteriaceae;D_5__Bifidobacterium;D_6__uncultured bacterium	2.97551	0.0845335	1	1	0.0480784	0.0256437
L7	D_0__Bacteria;D_1__Actinobacteria;D_2__Coriobacteriia;D_3__Coriobacteriales;D_4__Eggerthellaceae;D_5__Enterorhabdus;D_6__uncultured bacterium	2.55102	0.110223	1	1	0.000844127	0.00109614
L7	D_0__Bacteria;D_1__Firmicutes;D_2__Bacilli;D_3__Lactobacillales;D_4__Lactobacillaceae;D_5__Lactobacillus;D_6__Lactobacillus reuteri	2.55102	0.110223	1	1	0.00546143	0.0140777
L7	D_0__Bacteria;D_1__Firmicutes;D_2__Clostridia;D_3__Clostridiales;D_4__Lachnospiraceae;D_5__Lachnoclostridium;D_6__uncultured bacterium	2.55102	0.110223	1	1	0.00207774	0.00543663
L7	D_0__Bacteria;D_1__Firmicutes;D_2__Clostridia;D_3__Clostridiales;D_4__Ruminococcaceae;D_5__Ruminiclostridium 5;D_6__uncultured bacterium	2.44478	0.117917	1	1	8.30179e-05	0.000505033
L7	D_0__Bacteria;D_1__Firmicutes;D_2__Erysipelotrichia;D_3__Erysipelotrichales;D_4__Erysipelotrichaceae;D_5__Erysipelatoclostridium;D_6__uncultured bacterium	2.3562	0.124786	1	1	0.000849802	0.00720605
L7	D_0__Bacteria;D_1__Firmicutes;D_2__Bacilli;D_3__Lactobacillales;D_4__Streptococcaceae;D_5__Lactococcus;D_6__Lactococcus lactis	2.15918	0.14172	1	1	0.00268826	0.01072
L7	D_0__Bacteria;D_1__Firmicutes;D_2__Clostridia;D_3__Clostridiales;D_4__Clostridiales vadinBB60 group;D_5__uncultured Clostridiales bacterium;D_6__uncultured Clostridiales bacterium	2.15385	0.142213	1	1	0.000112249	0
L7	D_0__Bacteria;D_1__Firmicutes;D_2__Clostridia;D_3__Clostridiales;D_4__Family XI;D_5__Ezakiella;D_6__uncultured bacterium	2.15385	0.142213	1	1	0	0.000395769
L7	D_0__Bacteria;D_1__Firmicutes;D_2__Clostridia;D_3__Clostridiales;D_4__Family XI;D_5__Finegoldia;D_6__uncultured bacterium	2.15385	0.142213	1	1	0	0.00133875
L7	D_0__Bacteria;D_1__Firmicutes;D_2__Clostridia;D_3__Clostridiales;D_4__Lachnospiraceae;D_5__Lachnospiraceae NK4A136 group;D_6__Lachnospiraceae bacterium 10-1	2.15385	0.142213	1	1	0	0.00154434
L7	D_0__Bacteria;D_1__Firmicutes;D_2__Clostridia;D_3__Clostridiales;D_4__Lachnospiraceae;D_5__Roseburia;D_6__Clostridium sp. Clone-44	2.15385	0.142213	1	1	0	0.000164787
L7	D_0__Bacteria;D_1__Tenericutes;D_2__Mollicutes;D_3__Mollicutes RF39;D_4__unidentified;D_5__unidentified;D_6__unidentified	2.15385	0.142213	1	1	0	0.000186585
L7	Unknown;Other;Other;Other;Other;Other;Other	2.15385	0.142213	1	1	5.47397e-05	0
L7	D_0__Bacteria;D_1__Firmicutes;D_2__Clostridia;D_3__Clostridiales;D_4__Lachnospiraceae;D_5__Lachnospiraceae UCG-006;D_6__Clostridium sp. ASF502	1.85074	0.173697	1	1	4.17766e-05	0.000333561
L7	D_0__Bacteria;D_1__Firmicutes;D_2__Clostridia;D_3__Clostridiales;D_4__Ruminococcaceae;D_5__Oscillibacter;D_6__uncultured bacterium	1.85074	0.173697	1	1	0.000106341	0.000423317
L7	D_0__Bacteria;D_1__Firmicutes;D_2__Clostridia;D_3__Clostridiales;D_4__Lachnospiraceae;D_5__Lachnospiraceae NK4A136 group;D_6__uncultured Clostridiales bacterium	1.84045	0.174898	1	1	0.000354674	0.00106875
L7	D_0__Bacteria;D_1__Firmicutes;D_2__Clostridia;D_3__Clostridiales;D_4__Clostridiales vadinBB60 group;D_5__uncultured bacterium;D_6__uncultured bacterium	1.8	0.179712	1	1	0.00697839	0.00212653
L7	D_0__Bacteria;D_1__Firmicutes;D_2__Clostridia;D_3__Clostridiales;D_4__Lachnospiraceae;D_4__Lachnospiraceae_unclassified;D_4__Lachnospiraceae_unclassified	1.8	0.179712	1	1	0.0156933	0.00964032
L7	D_0__Bacteria;D_1__Firmicutes;D_2__Clostridia;D_3__Clostridiales;D_4__Lachnospiraceae;D_5__Blautia;D_6__Lachnospiraceae bacterium 610	1.8	0.179712	1	1	0.000826056	0.00263175
L7	D_0__Bacteria;D_1__Firmicutes;D_2__Clostridia;D_3__Clostridiales;D_4__Ruminococcaceae;D_5__Ruminiclostridium;D_6__uncultured bacterium	1.8	0.179712	1	1	0.0131332	0.00846506
L7	D_0__Bacteria;D_1__Firmicutes;D_2__Clostridia;D_3__Clostridiales;D_4__Clostridiaceae 1;D_5__Clostridium sensu stricto 1;D_6__uncultured bacterium	1.47347	0.224799	1	1	0.0124973	0.0199545
L7	D_0__Bacteria;D_1__Firmicutes;D_2__Clostridia;D_3__Clostridiales;D_4__Lachnospiraceae;D_5__uncultured;D_5__uncultured_unclassified	1.47347	0.224799	1	1	0.00648285	0.00420825
L7	D_0__Bacteria;D_1__Firmicutes;D_2__Clostridia;D_3__Clostridiales;D_4__Ruminococcaceae;D_5__Harryflintia;D_6__uncultured bacterium	1.34515	0.246128	1	1	0.000333255	0.000172472
L7	D_0__Bacteria;D_1__Firmicutes;D_2__Clostridia;D_3__Clostridiales;D_4__Lachnospiraceae;D_5__uncultured;D_6__uncultured bacterium	1.17959	0.277439	1	1	0.00155557	0.00371008
L7	D_0__Bacteria;D_1__Firmicutes;D_2__Clostridia;D_3__Clostridiales;D_4__Lachnospiraceae;D_5__uncultured;D_6__Clostridium sp. Clone-47	1.08227	0.298191	1	1	0.000239868	8.29381e-05
L7	D_0__Bacteria;D_1__Actinobacteria;D_2__Acidimicrobiia;D_3__Actinomarinales;D_4__Actinomarinaceae;D_5__Candidatus Actinomarina;D_6__uncultured actinobacterium	1	0.317311	1	1	0	3.64466e-05
L7	D_0__Bacteria;D_1__Actinobacteria;D_2__Actinobacteria;D_3__Actinomycetales;D_4__Actinomycetaceae;D_5__Actinomyces;D_6__Actinomyces urinae	1	0.317311	1	1	0	0.000405469
L7	D_0__Bacteria;D_1__Actinobacteria;D_2__Actinobacteria;D_3__Actinomycetales;D_4__Actinomycetaceae;D_5__Actinotignum;D_6__Actinotignum schaalii FB123-CNA-2	1	0.317311	1	1	0	2.27791e-05
L7	D_0__Bacteria;D_1__Actinobacteria;D_2__Actinobacteria;D_3__Actinomycetales;D_4__Actinomycetaceae;D_5__Mobiluncus;D_6__Mobiluncus curtisii subsp. curtisii ATCC 35241	1	0.317311	1	1	0	0.000195901
L7	D_0__Bacteria;D_1__Actinobacteria;D_2__Actinobacteria;D_3__Actinomycetales;D_4__Actinomycetaceae;D_5__Varibaculum;D_6__uncultured bacterium	1	0.317311	1	1	0	0.000610481
L7	D_0__Bacteria;D_1__Actinobacteria;D_2__Actinobacteria;D_3__Bifidobacteriales;D_4__Bifidobacteriaceae;D_5__Bifidobacterium;D_6__Bifidobacterium longum subsp. longum	1	0.317311	1	1	0	0.000214124
L7	D_0__Bacteria;D_1__Actinobacteria;D_2__Actinobacteria;D_3__Corynebacteriales;D_4__Corynebacteriaceae;D_5__Corynebacterium;D_6__unidentified	1	0.317311	1	1	0	0.000150342
L7	D_0__Bacteria;D_1__Actinobacteria;D_2__Actinobacteria;D_3__Corynebacteriales;D_4__Corynebacteriaceae;D_5__Corynebacterium 1;D_5__Corynebacterium_1_unclassified	1	0.317311	1	1	0	0.000255126
L7	D_0__Bacteria;D_1__Actinobacteria;D_2__Actinobacteria;D_3__Corynebacteriales;D_4__Corynebacteriaceae;D_5__Corynebacterium 1;D_6__Corynebacterium kroppenstedtii	1	0.317311	1	1	0	0.000205012
L7	D_0__Bacteria;D_1__Actinobacteria;D_2__Actinobacteria;D_3__Corynebacteriales;D_4__Corynebacteriaceae;D_5__Corynebacterium 1;D_6__uncultured Corynebacterium sp.	1	0.317311	1	1	0	0.000318908
L7	D_0__Bacteria;D_1__Actinobacteria;D_2__Actinobacteria;D_3__Corynebacteriales;D_4__Corynebacteriaceae;D_5__Corynebacterium 1;D_6__unidentified	1	0.317311	1	1	0	0.00032802
L7	D_0__Bacteria;D_1__Actinobacteria;D_2__Actinobacteria;D_3__Corynebacteriales;D_4__Corynebacteriaceae;D_5__Lawsonella;D_6__uncultured bacterium	1	0.317311	1	1	0	0.000250571
L7	D_0__Bacteria;D_1__Actinobacteria;D_2__Actinobacteria;D_3__Micrococcales;D_4__Micrococcaceae;D_5__Rothia;D_6__uncultured bacterium	1	0.317311	1	1	0	5.467e-05
L7	D_0__Bacteria;D_1__Actinobacteria;D_2__Actinobacteria;D_3__Propionibacteriales;D_4__Propionibacteriaceae;D_5__Cutibacterium;D_6__uncultured Propionibacterium sp.	1	0.317311	1	1	0	0.000168566
L7	D_0__Bacteria;D_1__Bacteroidetes;D_2__Bacteroidia;D_3__Bacteroidales;D_4__Bacteroidaceae;D_5__Bacteroides;D_5__Bacteroides_unclassified	1	0.317311	1	1	0	0.00723921
L7	D_0__Bacteria;D_1__Bacteroidetes;D_2__Bacteroidia;D_3__Bacteroidales;D_4__Bacteroidaceae;D_5__Bacteroides;D_6__Bacteroides acidifaciens	1	0.317311	1	1	0	0.000159454
L7	D_0__Bacteria;D_1__Bacteroidetes;D_2__Bacteroidia;D_3__Bacteroidales;D_4__Bacteroidaceae;D_5__Bacteroides;D_6__Bacteroides dorei	1	0.317311	1	1	0	0.00470617
L7	D_0__Bacteria;D_1__Bacteroidetes;D_2__Bacteroidia;D_3__Bacteroidales;D_4__Bacteroidaceae;D_5__Bacteroides;D_6__Bacteroides fragilis	1	0.317311	1	1	0	0.000956724
L7	D_0__Bacteria;D_1__Bacteroidetes;D_2__Bacteroidia;D_3__Bacteroidales;D_4__Bacteroidaceae;D_5__Bacteroides;D_6__Bacteroides vulgatus PC510	1	0.317311	1	1	0	0.000792714
L7	D_0__Bacteria;D_1__Bacteroidetes;D_2__Bacteroidia;D_3__Bacteroidales;D_4__Bacteroidaceae;D_5__Bacteroides;D_6__human gut metagenome	1	0.317311	1	1	0	0.00733033
L7	D_0__Bacteria;D_1__Bacteroidetes;D_2__Bacteroidia;D_3__Bacteroidales;D_4__Bacteroidaceae;D_5__Bacteroides;D_6__uncultured Bacteroides sp.	1	0.317311	1	1	0	3.18908e-05
L7	D_0__Bacteria;D_1__Bacteroidetes;D_2__Bacteroidia;D_3__Bacteroidales;D_4__Bacteroidaceae;D_5__Bacteroides;D_6__unidentified	1	0.317311	1	1	0	0.00130752
L7	D_0__Bacteria;D_1__Bacteroidetes;D_2__Bacteroidia;D_3__Bacteroidales;D_4__Barnesiellaceae;D_5__Coprobacter;D_6__uncultured organism	1	0.317311	1	1	0	0.000264238
L7	D_0__Bacteria;D_1__Bacteroidetes;D_2__Bacteroidia;D_3__Bacteroidales;D_4__Marinifilaceae;D_5__Odoribacter;D_6__gut metagenome	1	0.317311	1	1	0	0.000473806
L7	D_0__Bacteria;D_1__Bacteroidetes;D_2__Bacteroidia;D_3__Bacteroidales;D_4__Marinifilaceae;D_5__Odoribacter;D_6__uncultured bacterium	1	0.317311	1	1	0	0.000186789
L7	D_0__Bacteria;D_1__Bacteroidetes;D_2__Bacteroidia;D_3__Bacteroidales;D_4__Porphyromonadaceae;D_5__Porphyromonas;D_6__Porphyromonas sp. HMSC065F10	1	0.317311	1	1	0	0.000473806
L7	D_0__Bacteria;D_1__Bacteroidetes;D_2__Bacteroidia;D_3__Bacteroidales;D_4__Prevotellaceae;D_5__Alloprevotella;D_6__uncultured Bacteroidales bacterium	1	0.317311	1	1	0	0.000232347
L7	D_0__Bacteria;D_1__Bacteroidetes;D_2__Bacteroidia;D_3__Bacteroidales;D_4__Prevotellaceae;D_5__Prevotella;D_6__Chlamydia trachomatis	1	0.317311	1	1	0	9.56724e-05
L7	D_0__Bacteria;D_1__Bacteroidetes;D_2__Bacteroidia;D_3__Bacteroidales;D_4__Prevotellaceae;D_5__Prevotella;D_6__Prevotella buccalis DNF00853	1	0.317311	1	1	0	0.000282461
L7	D_0__Bacteria;D_1__Bacteroidetes;D_2__Bacteroidia;D_3__Bacteroidales;D_4__Prevotellaceae;D_5__Prevotella 1;D_6__uncultured bacterium	1	0.317311	1	1	0	1.82233e-05
L7	D_0__Bacteria;D_1__Bacteroidetes;D_2__Bacteroidia;D_3__Bacteroidales;D_4__Prevotellaceae;D_5__Prevotella 6;D_6__uncultured bacterium	1	0.317311	1	1	0	0.00049203
L7	D_0__Bacteria;D_1__Bacteroidetes;D_2__Bacteroidia;D_3__Bacteroidales;D_4__Prevotellaceae;D_5__Prevotellaceae NK3B31 group;D_6__uncultured bacterium	1	0.317311	1	1	0	5.92258e-05
L7	D_0__Bacteria;D_1__Bacteroidetes;D_2__Bacteroidia;D_3__Bacteroidales;D_4__Prevotellaceae;D_5__Prevotellaceae UCG-001;D_6__uncultured Bacteroidales bacterium	1	0.317311	1	1	0	0.000191345
L7	D_0__Bacteria;D_1__Bacteroidetes;D_2__Bacteroidia;D_3__Bacteroidales;D_4__Rikenellaceae;D_5__Alistipes;D_5__Alistipes_unclassified	1	0.317311	1	1	0	0.000551255
L7	D_0__Bacteria;D_1__Bacteroidetes;D_2__Bacteroidia;D_3__Bacteroidales;D_4__Rikenellaceae;D_5__Alistipes;D_6__Alistipes finegoldii	1	0.317311	1	1	0	1.36675e-05
L7	D_0__Bacteria;D_1__Bacteroidetes;D_2__Bacteroidia;D_3__Bacteroidales;D_4__Rikenellaceae;D_5__Alistipes;D_6__gut metagenome	1	0.317311	1	1	0	0.000318908
L7	D_0__Bacteria;D_1__Bacteroidetes;D_2__Bacteroidia;D_3__Bacteroidales;D_4__Rikenellaceae;D_5__Rikenellaceae RC9 gut group;D_6__uncultured bacterium	1	0.317311	1	1	0	0.000337131
L7	D_0__Bacteria;D_1__Bacteroidetes;D_2__Bacteroidia;D_3__Bacteroidales;D_4__Tannerellaceae;D_5__Parabacteroides;D_6__Parabacteroides goldsteinii CL02T12C30	1	0.317311	1	1	0	0.000551255
L7	D_0__Bacteria;D_1__Bacteroidetes;D_2__Bacteroidia;D_3__Bacteroidales;D_4__Tannerellaceae;D_5__Parabacteroides;D_6__swine fecal bacterium SD-Xyl5	1	0.317311	1	1	0	6.37816e-05
L7	D_0__Bacteria;D_1__Bacteroidetes;D_2__Bacteroidia;D_3__Flavobacteriales;D_4__Cryomorphaceae;D_5__uncultured;D_6__uncultured Flavobacteriia bacterium	1	0.317311	1	1	0	9.11166e-06
L7	D_0__Bacteria;D_1__Bacteroidetes;D_2__Bacteroidia;D_3__Flavobacteriales;D_4__Flavobacteriaceae;D_4__Flavobacteriaceae_unclassified;D_4__Flavobacteriaceae_unclassified	1	0.317311	1	1	1.13936e-05	0
L7	D_0__Bacteria;D_1__Bacteroidetes;D_2__Bacteroidia;D_3__Flavobacteriales;D_4__Weeksellaceae;D_5__Apibacter;D_6__Apibacter adventoris	1	0.317311	1	1	0	0.000118452
L7	D_0__Bacteria;D_1__Bacteroidetes;D_2__Bacteroidia;D_3__Flavobacteriales;D_4__Weeksellaceae;D_5__Chryseobacterium;D_6__uncultured bacterium	1	0.317311	1	1	0	2.7335e-05
L7	D_0__Bacteria;D_1__Cyanobacteria;D_2__Oxyphotobacteria;D_3__Chloroplast;D_4__Ammopiptanthus mongolicus;D_5__Ammopiptanthus mongolicus;D_6__Ammopiptanthus mongolicus	1	0.317311	1	1	0	0.000191345
L7	D_0__Bacteria;D_1__Cyanobacteria;D_2__Oxyphotobacteria;D_3__Chloroplast;D_4__Rhodomonas salina;D_5__Rhodomonas salina;D_6__Rhodomonas salina	1	0.317311	1	1	0	5.01141e-05
L7	D_0__Bacteria;D_1__Cyanobacteria;D_2__Oxyphotobacteria;D_3__Synechococcales;D_4__Cyanobiaceae;D_5__Synechococcus CC9902;D_6__uncultured bacterium	1	0.317311	1	1	0	6.37816e-05
L7	D_0__Bacteria;D_1__Elusimicrobia;D_2__Elusimicrobia;D_3__Elusimicrobiales;D_4__Elusimicrobiaceae;D_5__Elusimicrobium;D_6__uncultured bacterium	1	0.317311	1	1	0	1.82233e-05
L7	D_0__Bacteria;D_1__Epsilonbacteraeota;D_2__Campylobacteria;D_3__Campylobacterales;D_4__Campylobacteraceae;D_5__Campylobacter;D_6__Campylobacter ureolyticus ACS-301-V-Sch3b	1	0.317311	1	1	1.99243e-05	0
L7	D_0__Bacteria;D_1__Epsilonbacteraeota;D_2__Campylobacteria;D_3__Campylobacterales;D_4__Helicobacteraceae;D_5__Helicobacter;D_6__Helicobacter sp. MIT 03-1616	1	0.317311	1	1	0	3.18908e-05
L7	D_0__Bacteria;D_1__Epsilonbacteraeota;D_2__Campylobacteria;D_3__Campylobacterales;D_4__Helicobacteraceae;D_5__Helicobacter;D_6__cilia-associated respiratory bacterium B6	1	0.317311	1	1	0	0.000123007
L7	D_0__Bacteria;D_1__Firmicutes;D_2__Bacilli;D_3__Bacillales;D_4__Bacillaceae;D_5__Bacillus;D_6__Bacillus anthracis	1	0.317311	1	1	0	0.000250571
L7	D_0__Bacteria;D_1__Firmicutes;D_2__Bacilli;D_3__Bacillales;D_4__Staphylococcaceae;D_5__Staphylococcus;D_6__Staphylococcus aureus	1	0.317311	1	1	0	0.00156721
L7	D_0__Bacteria;D_1__Firmicutes;D_2__Bacilli;D_3__Lactobacillales;D_4__Aerococcaceae;D_5__Facklamia;D_6__Facklamia ignava CCUG 37419	1	0.317311	1	1	0	0.000369022
L7	D_0__Bacteria;D_1__Firmicutes;D_2__Bacilli;D_3__Lactobacillales;D_4__Lactobacillaceae;D_5__Lactobacillus;D_5__Lactobacillus_unclassified	1	0.317311	1	1	0	6.37816e-05
L7	D_0__Bacteria;D_1__Firmicutes;D_2__Bacilli;D_3__Lactobacillales;D_4__Lactobacillaceae;D_5__Lactobacillus;D_6__Lactobacillus casei	1	0.317311	1	1	0	0.000132119
L7	D_0__Bacteria;D_1__Firmicutes;D_2__Bacilli;D_3__Lactobacillales;D_4__Lactobacillaceae;D_5__Lactobacillus;D_6__Lactobacillus crispatus	1	0.317311	1	1	0	8.20049e-05
L7	D_0__Bacteria;D_1__Firmicutes;D_2__Bacilli;D_3__Lactobacillales;D_4__Lactobacillaceae;D_5__Lactobacillus;D_6__Lactobacillus delbrueckii subsp. bulgaricus	1	0.317311	1	1	0	0.000113896
L7	D_0__Bacteria;D_1__Firmicutes;D_2__Bacilli;D_3__Lactobacillales;D_4__Lactobacillaceae;D_5__Lactobacillus;D_6__Lactobacillus murinus	1	0.317311	1	1	0	0.0015991
L7	D_0__Bacteria;D_1__Firmicutes;D_2__Bacilli;D_3__Lactobacillales;D_4__Lactobacillaceae;D_5__Lactobacillus;D_6__Lactobacillus plantarum	1	0.317311	1	1	0	0.000282461
L7	D_0__Bacteria;D_1__Firmicutes;D_2__Bacilli;D_3__Lactobacillales;D_4__Streptococcaceae;D_5__Lactococcus;D_6__Lactococcus sp. USMS16BP	1	0.317311	1	1	0	0.000127563
L7	D_0__Bacteria;D_1__Firmicutes;D_2__Bacilli;D_3__Lactobacillales;D_4__Streptococcaceae;D_5__Streptococcus;D_6__Streptococcus salivarius subsp. thermophilus	1	0.317311	1	1	0	0.00107518
L7	D_0__Bacteria;D_1__Firmicutes;D_2__Clostridia;D_3__Clostridiales;D_4__Christensenellaceae;D_5__Christensenellaceae R-7 group;D_5__Christensenellaceae_R-7_group_unclassified	1	0.317311	1	1	0	9.11166e-06
L7	D_0__Bacteria;D_1__Firmicutes;D_2__Clostridia;D_3__Clostridiales;D_4__Christensenellaceae;D_5__Christensenellaceae R-7 group;D_6__metagenome	1	0.317311	1	1	0	3.64466e-05
L7	D_0__Bacteria;D_1__Firmicutes;D_2__Clostridia;D_3__Clostridiales;D_4__Christensenellaceae;D_5__Christensenellaceae R-7 group;D_6__uncultured bacterium	1	0.317311	1	1	0	0.00202734
L7	D_0__Bacteria;D_1__Firmicutes;D_2__Clostridia;D_3__Clostridiales;D_4__Christensenellaceae;D_5__Christensenellaceae R-7 group;D_6__uncultured organism	1	0.317311	1	1	0	2.27791e-05
L7	D_0__Bacteria;D_1__Firmicutes;D_2__Clostridia;D_3__Clostridiales;D_4__Family XI;D_5__Anaerococcus;D_5__Anaerococcus_unclassified	1	0.317311	1	1	0	0.000123007
L7	D_0__Bacteria;D_1__Firmicutes;D_2__Clostridia;D_3__Clostridiales;D_4__Family XI;D_5__Anaerococcus;D_6__uncultured Anaerococcus sp.	1	0.317311	1	1	0	0.0007426
L7	D_0__Bacteria;D_1__Firmicutes;D_2__Clostridia;D_3__Clostridiales;D_4__Family XI;D_5__Anaerococcus;D_6__uncultured bacterium	1	0.317311	1	1	0	0.00210024
L7	D_0__Bacteria;D_1__Firmicutes;D_2__Clostridia;D_3__Clostridiales;D_4__Family XI;D_5__Ezakiella;D_6__Tissierellia bacterium S7-1-4	1	0.317311	1	1	0	0.000446471
L7	D_0__Bacteria;D_1__Firmicutes;D_2__Clostridia;D_3__Clostridiales;D_4__Family XI;D_5__Gallicola;D_6__uncultured bacterium	1	0.317311	1	1	0	0.000478362
L7	D_0__Bacteria;D_1__Firmicutes;D_2__Clostridia;D_3__Clostridiales;D_4__Family XI;D_5__Peptoniphilus;D_6__Peptoniphilus obesi ph1	1	0.317311	1	1	0	9.11166e-05
L7	D_0__Bacteria;D_1__Firmicutes;D_2__Clostridia;D_3__Clostridiales;D_4__Family XI;D_5__Peptoniphilus;D_6__Peptoniphilus sp. KHD5	1	0.317311	1	1	0	0.00016401
L7	D_0__Bacteria;D_1__Firmicutes;D_2__Clostridia;D_3__Clostridiales;D_4__Family XI;D_5__Peptoniphilus;D_6__uncultured bacterium	1	0.317311	1	1	0	0.000861052
L7	D_0__Bacteria;D_1__Firmicutes;D_2__Clostridia;D_3__Clostridiales;D_4__Family XI;D_5__Peptoniphilus;D_6__uncultured organism	1	0.317311	1	1	0	7.28933e-05
L7	D_0__Bacteria;D_1__Firmicutes;D_2__Clostridia;D_3__Clostridiales;D_4__Family XI;D_5__Tissierella;D_6__uncultured Tissierella sp.	1	0.317311	1	1	0	3.18908e-05
L7	D_0__Bacteria;D_1__Firmicutes;D_2__Clostridia;D_3__Clostridiales;D_4__Family XIII;D_5__Anaerovorax;D_6__uncultured bacterium	1	0.317311	1	1	0	3.17009e-05
L7	D_0__Bacteria;D_1__Firmicutes;D_2__Clostridia;D_3__Clostridiales;D_4__Family XIII;D_5__Family XIII UCG-001;D_6__uncultured bacterium	1	0.317311	1	1	0	4.39939e-05
L7	D_0__Bacteria;D_1__Firmicutes;D_2__Clostridia;D_3__Clostridiales;D_4__Family XIII;D_5__S5-A14a;D_6__Clostridiales bacterium S5-A14a	1	0.317311	1	1	0	0.000127563
L7	D_0__Bacteria;D_1__Firmicutes;D_2__Clostridia;D_3__Clostridiales;D_4__Family XIII;D_5__[Eubacterium] brachy group;D_6__uncultured bacterium	1	0.317311	1	1	0	1.13097e-05
L7	D_0__Bacteria;D_1__Firmicutes;D_2__Clostridia;D_3__Clostridiales;D_4__Lachnospiraceae;D_5__ASF356;D_6__uncultured bacterium	1	0.317311	1	1	0	0.000123634
L7	D_0__Bacteria;D_1__Firmicutes;D_2__Clostridia;D_3__Clostridiales;D_4__Lachnospiraceae;D_5__Agathobacter;D_6__Eubacterium ramulus	1	0.317311	1	1	0	0.000355355
L7	D_0__Bacteria;D_1__Firmicutes;D_2__Clostridia;D_3__Clostridiales;D_4__Lachnospiraceae;D_5__Agathobacter;D_6__uncultured bacterium	1	0.317311	1	1	0	0.00481096
L7	D_0__Bacteria;D_1__Firmicutes;D_2__Clostridia;D_3__Clostridiales;D_4__Lachnospiraceae;D_5__Anaerostipes;D_6__Clostridiales bacterium VE202-09	1	0.317311	1	1	0	5.01141e-05
L7	D_0__Bacteria;D_1__Firmicutes;D_2__Clostridia;D_3__Clostridiales;D_4__Lachnospiraceae;D_5__Anaerostipes;D_6__uncultured organism	1	0.317311	1	1	0	0.000560367
L7	D_0__Bacteria;D_1__Firmicutes;D_2__Clostridia;D_3__Clostridiales;D_4__Lachnospiraceae;D_5__Blautia;D_5__Blautia_unclassified	1	0.317311	1	1	0	0.00199545
L7	D_0__Bacteria;D_1__Firmicutes;D_2__Clostridia;D_3__Clostridiales;D_4__Lachnospiraceae;D_5__Blautia;D_6__Blautia obeum	1	0.317311	1	1	0	0.00163554
L7	D_0__Bacteria;D_1__Firmicutes;D_2__Clostridia;D_3__Clostridiales;D_4__Lachnospiraceae;D_5__Blautia;D_6__uncultured bacterium	1	0.317311	1	1	0	0.000145787
L7	D_0__Bacteria;D_1__Firmicutes;D_2__Clostridia;D_3__Clostridiales;D_4__Lachnospiraceae;D_5__Blautia;D_6__uncultured organism	1	0.317311	1	1	0	0.003754
L7	D_0__Bacteria;D_1__Firmicutes;D_2__Clostridia;D_3__Clostridiales;D_4__Lachnospiraceae;D_5__CAG-56;D_6__uncultured bacterium	1	0.317311	1	1	0	0.000564923
L7	D_0__Bacteria;D_1__Firmicutes;D_2__Clostridia;D_3__Clostridiales;D_4__Lachnospiraceae;D_5__Coprococcus 2;D_6__uncultured bacterium	1	0.317311	1	1	0	0.00233258
L7	D_0__Bacteria;D_1__Firmicutes;D_2__Clostridia;D_3__Clostridiales;D_4__Lachnospiraceae;D_5__Coprococcus 3;D_6__uncultured bacterium	1	0.317311	1	1	0	0.00090661
L7	D_0__Bacteria;D_1__Firmicutes;D_2__Clostridia;D_3__Clostridiales;D_4__Lachnospiraceae;D_5__Dorea;D_5__Dorea_unclassified	1	0.317311	1	1	0	7.74491e-05
L7	D_0__Bacteria;D_1__Firmicutes;D_2__Clostridia;D_3__Clostridiales;D_4__Lachnospiraceae;D_5__Dorea;D_6__uncultured bacterium	1	0.317311	1	1	0	0.00113896
L7	D_0__Bacteria;D_1__Firmicutes;D_2__Clostridia;D_3__Clostridiales;D_4__Lachnospiraceae;D_5__Eisenbergiella;D_6__uncultured bacterium	1	0.317311	1	1	0	2.7335e-05
L7	D_0__Bacteria;D_1__Firmicutes;D_2__Clostridia;D_3__Clostridiales;D_4__Lachnospiraceae;D_5__Eisenbergiella;D_6__uncultured organism	1	0.317311	1	1	0	6.83374e-05
L7	D_0__Bacteria;D_1__Firmicutes;D_2__Clostridia;D_3__Clostridiales;D_4__Lachnospiraceae;D_5__Fusicatenibacter;D_6__uncultured organism	1	0.317311	1	1	0	0.00143053
L7	D_0__Bacteria;D_1__Firmicutes;D_2__Clostridia;D_3__Clostridiales;D_4__Lachnospiraceae;D_5__GCA-900066575;D_5__GCA-900066575_unclassified	1	0.317311	1	1	0	1.32718e-05
L7	D_0__Bacteria;D_1__Firmicutes;D_2__Clostridia;D_3__Clostridiales;D_4__Lachnospiraceae;D_5__Lachnoclostridium;D_6__human gut metagenome	1	0.317311	1	1	0	0.000186789
L7	D_0__Bacteria;D_1__Firmicutes;D_2__Clostridia;D_3__Clostridiales;D_4__Lachnospiraceae;D_5__Lachnospira;D_6__uncultured bacterium	1	0.317311	1	1	0	0.00010934
L7	D_0__Bacteria;D_1__Firmicutes;D_2__Clostridia;D_3__Clostridiales;D_4__Lachnospiraceae;D_5__Lachnospira;D_6__uncultured organism	1	0.317311	1	1	0	0.00104784
L7	D_0__Bacteria;D_1__Firmicutes;D_2__Clostridia;D_3__Clostridiales;D_4__Lachnospiraceae;D_5__Lachnospiraceae FCS020 group;D_6__uncultured bacterium	1	0.317311	1	1	0	4.89237e-05
L7	D_0__Bacteria;D_1__Firmicutes;D_2__Clostridia;D_3__Clostridiales;D_4__Lachnospiraceae;D_5__Lachnospiraceae ND3007 group;D_6__uncultured bacterium	1	0.317311	1	1	0	0.00149431
L7	D_0__Bacteria;D_1__Firmicutes;D_2__Clostridia;D_3__Clostridiales;D_4__Lachnospiraceae;D_5__Lachnospiraceae NK4A136 group;D_5__Lachnospiraceae_NK4A136_group_unclassified	1	0.317311	1	1	0	0.00016401
L7	D_0__Bacteria;D_1__Firmicutes;D_2__Clostridia;D_3__Clostridiales;D_4__Lachnospiraceae;D_5__Lachnospiraceae NK4A136 group;D_6__Clostridiales bacterium CIEAF 020	1	0.317311	1	1	0	0.000346243
L7	D_0__Bacteria;D_1__Firmicutes;D_2__Clostridia;D_3__Clostridiales;D_4__Lachnospiraceae;D_5__Lachnospiraceae NK4A136 group;D_6__uncultured organism	1	0.317311	1	1	0	0.00340776
L7	D_0__Bacteria;D_1__Firmicutes;D_2__Clostridia;D_3__Clostridiales;D_4__Lachnospiraceae;D_5__Lachnospiraceae UCG-001;D_6__metagenome	1	0.317311	1	1	0	0.000756268
L7	D_0__Bacteria;D_1__Firmicutes;D_2__Clostridia;D_3__Clostridiales;D_4__Lachnospiraceae;D_5__Lachnospiraceae UCG-001;D_6__uncultured bacterium	1	0.317311	1	1	0	7.28933e-05
L7	D_0__Bacteria;D_1__Firmicutes;D_2__Clostridia;D_3__Clostridiales;D_4__Lachnospiraceae;D_5__Lachnospiraceae UCG-006;D_6__uncultured organism	1	0.317311	1	1	0	0.000314352
L7	D_0__Bacteria;D_1__Firmicutes;D_2__Clostridia;D_3__Clostridiales;D_4__Lachnospiraceae;D_5__Marvinbryantia;D_6__Clostridiales bacterium CIEAF 012	1	0.317311	1	1	0	0.000378348
L7	D_0__Bacteria;D_1__Firmicutes;D_2__Clostridia;D_3__Clostridiales;D_4__Lachnospiraceae;D_5__Marvinbryantia;D_6__uncultured bacterium	1	0.317311	1	1	0	0.000405469
L7	D_0__Bacteria;D_1__Firmicutes;D_2__Clostridia;D_3__Clostridiales;D_4__Lachnospiraceae;D_5__Roseburia;D_6__Eubacterium plexicaudatum ASF492	1	0.317311	1	1	0	0.000123007
L7	D_0__Bacteria;D_1__Firmicutes;D_2__Clostridia;D_3__Clostridiales;D_4__Lachnospiraceae;D_5__Roseburia;D_6__uncultured organism	1	0.317311	1	1	0	0.00512531
L7	D_0__Bacteria;D_1__Firmicutes;D_2__Clostridia;D_3__Clostridiales;D_4__Lachnospiraceae;D_5__[Eubacterium] eligens group;D_6__uncultured bacterium	1	0.317311	1	1	0	0.000127563
L7	D_0__Bacteria;D_1__Firmicutes;D_2__Clostridia;D_3__Clostridiales;D_4__Lachnospiraceae;D_5__[Eubacterium] hallii group;D_6__uncultured bacterium	1	0.317311	1	1	0	0.000792714
L7	D_0__Bacteria;D_1__Firmicutes;D_2__Clostridia;D_3__Clostridiales;D_4__Lachnospiraceae;D_5__[Eubacterium] ventriosum group;D_6__uncultured bacterium	1	0.317311	1	1	0	0.000428248
L7	D_0__Bacteria;D_1__Firmicutes;D_2__Clostridia;D_3__Clostridiales;D_4__Lachnospiraceae;D_5__[Eubacterium] xylanophilum group;D_5__[Eubacterium]_xylanophilum_group_unclassified	1	0.317311	1	1	0	0.00041458
L7	D_0__Bacteria;D_1__Firmicutes;D_2__Clostridia;D_3__Clostridiales;D_4__Lachnospiraceae;D_5__[Eubacterium] xylanophilum group;D_6__uncultured organism	1	0.317311	1	1	0	0.00068793
L7	D_0__Bacteria;D_1__Firmicutes;D_2__Clostridia;D_3__Clostridiales;D_4__Lachnospiraceae;D_5__[Ruminococcus] gauvreauii group;D_6__uncultured bacterium	1	0.317311	1	1	0	0.000656039
L7	D_0__Bacteria;D_1__Firmicutes;D_2__Clostridia;D_3__Clostridiales;D_4__Lachnospiraceae;D_5__[Ruminococcus] gnavus group;D_6__uncultured organism	1	0.317311	1	1	0	0.00027335
L7	D_0__Bacteria;D_1__Firmicutes;D_2__Clostridia;D_3__Clostridiales;D_4__Lachnospiraceae;D_5__[Ruminococcus] torques group;D_6__uncultured organism	1	0.317311	1	1	0	0.00233258
L7	D_0__Bacteria;D_1__Firmicutes;D_2__Clostridia;D_3__Clostridiales;D_4__Lachnospiraceae;D_5__uncultured;D_6__Lachnospiraceae bacterium 3-2	1	0.317311	1	1	0	7.29122e-05
L7	D_0__Bacteria;D_1__Firmicutes;D_2__Clostridia;D_3__Clostridiales;D_4__Lachnospiraceae;D_5__uncultured;D_6__uncultured Clostridiales bacterium	1	0.317311	1	1	0.000106341	0
L7	D_0__Bacteria;D_1__Firmicutes;D_2__Clostridia;D_3__Clostridiales;D_4__Peptococcaceae;D_5__Peptococcus;D_6__unidentified	1	0.317311	1	1	0	2.7335e-05
L7	D_0__Bacteria;D_1__Firmicutes;D_2__Clostridia;D_3__Clostridiales;D_4__Peptostreptococcaceae;D_5__Intestinibacter;D_6__uncultured bacterium	1	0.317311	1	1	0	0.000396357
L7	D_0__Bacteria;D_1__Firmicutes;D_2__Clostridia;D_3__Clostridiales;D_4__Ruminococcaceae;D_5__Anaerotruncus;D_6__Anaerotruncus rubiinfantis	1	0.317311	1	1	0	9.11166e-06
L7	D_0__Bacteria;D_1__Firmicutes;D_2__Clostridia;D_3__Clostridiales;D_4__Ruminococcaceae;D_5__Butyricicoccus;D_6__uncultured bacterium	1	0.317311	1	1	0	0.000214124
L7	D_0__Bacteria;D_1__Firmicutes;D_2__Clostridia;D_3__Clostridiales;D_4__Ruminococcaceae;D_5__Faecalibacterium;D_6__uncultured bacterium	1	0.317311	1	1	0	0.0111436
L7	D_0__Bacteria;D_1__Firmicutes;D_2__Clostridia;D_3__Clostridiales;D_4__Ruminococcaceae;D_5__Fastidiosipila;D_6__bacterium str. Rauti	1	0.317311	1	1	0	5.92258e-05
L7	D_0__Bacteria;D_1__Firmicutes;D_2__Clostridia;D_3__Clostridiales;D_4__Ruminococcaceae;D_5__Intestinimonas;D_6__uncultured Ruminococcaceae bacterium	1	0.317311	1	1	0	5.27788e-05
L7	D_0__Bacteria;D_1__Firmicutes;D_2__Clostridia;D_3__Clostridiales;D_4__Ruminococcaceae;D_5__Ruminiclostridium 6;D_6__gut metagenome	1	0.317311	1	1	0	0.000264238
L7	D_0__Bacteria;D_1__Firmicutes;D_2__Clostridia;D_3__Clostridiales;D_4__Ruminococcaceae;D_5__Ruminiclostridium 6;D_6__uncultured bacterium	1	0.317311	1	1	0	0.000177677
L7	D_0__Bacteria;D_1__Firmicutes;D_2__Clostridia;D_3__Clostridiales;D_4__Ruminococcaceae;D_5__Ruminiclostridium 9;D_6__Anaerostipes hadrus	1	0.317311	1	1	0	0.000127563
L7	D_0__Bacteria;D_1__Firmicutes;D_2__Clostridia;D_3__Clostridiales;D_4__Ruminococcaceae;D_5__Ruminococcaceae NK4A214 group;D_6__gut metagenome	1	0.317311	1	1	0	9.56724e-05
L7	D_0__Bacteria;D_1__Firmicutes;D_2__Clostridia;D_3__Clostridiales;D_4__Ruminococcaceae;D_5__Ruminococcaceae UCG-002;D_6__uncultured bacterium	1	0.317311	1	1	0	0.000154898
L7	D_0__Bacteria;D_1__Firmicutes;D_2__Clostridia;D_3__Clostridiales;D_4__Ruminococcaceae;D_5__Ruminococcaceae UCG-002;D_6__uncultured organism	1	0.317311	1	1	0	0.000332576
L7	D_0__Bacteria;D_1__Firmicutes;D_2__Clostridia;D_3__Clostridiales;D_4__Ruminococcaceae;D_5__Ruminococcaceae UCG-005;D_6__human gut metagenome	1	0.317311	1	1	0	0.000200456
L7	D_0__Bacteria;D_1__Firmicutes;D_2__Clostridia;D_3__Clostridiales;D_4__Ruminococcaceae;D_5__Ruminococcaceae UCG-009;D_6__uncultured bacterium	1	0.317311	1	1	3.98486e-05	0
L7	D_0__Bacteria;D_1__Firmicutes;D_2__Clostridia;D_3__Clostridiales;D_4__Ruminococcaceae;D_5__Ruminococcaceae UCG-010;D_6__metagenome	1	0.317311	1	1	0	0.000191345
L7	D_0__Bacteria;D_1__Firmicutes;D_2__Clostridia;D_3__Clostridiales;D_4__Ruminococcaceae;D_5__Ruminococcaceae UCG-013;D_5__Ruminococcaceae_UCG-013_unclassified	1	0.317311	1	1	0	9.11166e-06
L7	D_0__Bacteria;D_1__Firmicutes;D_2__Clostridia;D_3__Clostridiales;D_4__Ruminococcaceae;D_5__Ruminococcaceae UCG-013;D_6__uncultured organism	1	0.317311	1	1	0	1.36675e-05
L7	D_0__Bacteria;D_1__Firmicutes;D_2__Clostridia;D_3__Clostridiales;D_4__Ruminococcaceae;D_5__Ruminococcaceae UCG-014;D_5__Ruminococcaceae_UCG-014_unclassified	1	0.317311	1	1	0	7.29122e-05
L7	D_0__Bacteria;D_1__Firmicutes;D_2__Clostridia;D_3__Clostridiales;D_4__Ruminococcaceae;D_5__Ruminococcaceae UCG-014;D_6__uncultured rumen bacterium	1	0.317311	1	1	0	0.000760824
L7	D_0__Bacteria;D_1__Firmicutes;D_2__Clostridia;D_3__Clostridiales;D_4__Ruminococcaceae;D_5__Ruminococcus 1;D_6__human gut metagenome	1	0.317311	1	1	0	0.000309796
L7	D_0__Bacteria;D_1__Firmicutes;D_2__Clostridia;D_3__Clostridiales;D_4__Ruminococcaceae;D_5__Ruminococcus 1;D_6__metagenome	1	0.317311	1	1	0	0.00173577
L7	D_0__Bacteria;D_1__Firmicutes;D_2__Clostridia;D_3__Clostridiales;D_4__Ruminococcaceae;D_5__Ruminococcus 1;D_6__uncultured Ruminococcus sp.	1	0.317311	1	1	0	0.000141231
L7	D_0__Bacteria;D_1__Firmicutes;D_2__Clostridia;D_3__Clostridiales;D_4__Ruminococcaceae;D_5__Ruminococcus 1;D_6__uncultured rumen bacterium	1	0.317311	1	1	0	0.00010934
L7	D_0__Bacteria;D_1__Firmicutes;D_2__Clostridia;D_3__Clostridiales;D_4__Ruminococcaceae;D_5__Ruminococcus 2;D_6__uncultured bacterium	1	0.317311	1	1	0	0.00560823
L7	D_0__Bacteria;D_1__Firmicutes;D_2__Clostridia;D_3__Clostridiales;D_4__Ruminococcaceae;D_5__Subdoligranulum;D_6__uncultured bacterium	1	0.317311	1	1	0	0.00475173
L7	D_0__Bacteria;D_1__Firmicutes;D_2__Clostridia;D_3__Clostridiales;D_4__Ruminococcaceae;D_5__[Eubacterium] coprostanoligenes group;D_6__human gut metagenome	1	0.317311	1	1	0	0.000537588
L7	D_0__Bacteria;D_1__Firmicutes;D_2__Clostridia;D_3__Clostridiales;D_4__Ruminococcaceae;D_5__uncultured;D_5__uncultured_unclassified	1	0.317311	1	1	0	1.46771e-05
L7	D_0__Bacteria;D_1__Firmicutes;D_2__Erysipelotrichia;D_3__Erysipelotrichales;D_4__Erysipelotrichaceae;D_5__Dubosiella;D_6__Dubosiella newyorkensis	1	0.317311	1	1	0	0.000314352
L7	D_0__Bacteria;D_1__Firmicutes;D_2__Erysipelotrichia;D_3__Erysipelotrichales;D_4__Erysipelotrichaceae;D_5__Erysipelotrichaceae UCG-003;D_6__uncultured bacterium	1	0.317311	1	1	0	0.000391801
L7	D_0__Bacteria;D_1__Firmicutes;D_2__Erysipelotrichia;D_3__Erysipelotrichales;D_4__Erysipelotrichaceae;D_5__Faecalitalea;D_6__uncultured bacterium	1	0.317311	1	1	0	0.000159454
L7	D_0__Bacteria;D_1__Firmicutes;D_2__Erysipelotrichia;D_3__Erysipelotrichales;D_4__Erysipelotrichaceae;D_5__Ileibacterium;D_6__Erysipelotrichaceae bacterium NYU-BL-F16	1	0.317311	1	1	0	0.000464695
L7	D_0__Bacteria;D_1__Firmicutes;D_2__Erysipelotrichia;D_3__Erysipelotrichales;D_4__Erysipelotrichaceae;D_5__uncultured;D_6__uncultured bacterium	1	0.317311	1	1	0	0.000378348
L7	D_0__Bacteria;D_1__Firmicutes;D_2__Negativicutes;D_3__Selenomonadales;D_4__Acidaminococcaceae;D_5__Phascolarctobacterium;D_6__uncultured organism	1	0.317311	1	1	0	0.000391801
L7	D_0__Bacteria;D_1__Firmicutes;D_2__Negativicutes;D_3__Selenomonadales;D_4__Veillonellaceae;D_4__Veillonellaceae_unclassified;D_4__Veillonellaceae_unclassified	1	0.317311	1	1	0	3.64466e-05
L7	D_0__Bacteria;D_1__Firmicutes;D_2__Negativicutes;D_3__Selenomonadales;D_4__Veillonellaceae;D_5__Megasphaera;D_6__Megasphaera sp. MH	1	0.317311	1	1	0	2.27791e-05
L7	D_0__Bacteria;D_1__Firmicutes;D_2__Negativicutes;D_3__Selenomonadales;D_4__Veillonellaceae;D_5__Negativicoccus;D_6__Tissierellia bacterium S5-A11	1	0.317311	1	1	0	0.000177677
L7	D_0__Bacteria;D_1__Firmicutes;D_2__Negativicutes;D_3__Selenomonadales;D_4__Veillonellaceae;D_5__Veillonella;D_6__uncultured bacterium	1	0.317311	1	1	0	0.00010934
L7	D_0__Bacteria;D_1__Planctomycetes;D_2__OM190;D_3__uncultured Planctomycetaceae bacterium;D_4__uncultured Planctomycetaceae bacterium;D_5__uncultured Planctomycetaceae bacterium;D_6__uncultured Planctomycetaceae bacterium	1	0.317311	1	1	0	1.82233e-05
L7	D_0__Bacteria;D_1__Proteobacteria;D_2__Alphaproteobacteria;D_3__Acetobacterales;D_4__Acetobacteraceae;D_5__Acetobacter;D_6__uncultured bacterium	1	0.317311	1	1	0	0.000355355
L7	D_0__Bacteria;D_1__Proteobacteria;D_2__Alphaproteobacteria;D_3__Acetobacterales;D_4__Acetobacteraceae;D_5__Gluconobacter;D_6__Gluconobacter oxydans	1	0.317311	1	1	0	3.64466e-05
L7	D_0__Bacteria;D_1__Proteobacteria;D_2__Alphaproteobacteria;D_3__Caulobacterales;D_4__Caulobacteraceae;D_5__uncultured;D_6__uncultured alpha proteobacterium	1	0.317311	1	1	0	2.7335e-05
L7	D_0__Bacteria;D_1__Proteobacteria;D_2__Alphaproteobacteria;D_3__Parvibaculales;D_4__PS1 clade;D_5__marine metagenome;D_6__marine metagenome	1	0.317311	1	1	0	3.18908e-05
L7	D_0__Bacteria;D_1__Proteobacteria;D_2__Alphaproteobacteria;D_3__Rhodospirillales;D_4__AEGEAN-169 marine group;D_5__marine metagenome;D_6__marine metagenome	1	0.317311	1	1	0	2.27791e-05
L7	D_0__Bacteria;D_1__Proteobacteria;D_2__Alphaproteobacteria;D_3__Rickettsiales;D_4__Anaplasmataceae;D_5__Wolbachia;D_5__Wolbachia_unclassified	1	0.317311	1	1	0	2.7335e-05
L7	D_0__Bacteria;D_1__Proteobacteria;D_2__Alphaproteobacteria;D_3__Rickettsiales;D_4__S25-593;D_5__uncultured alpha proteobacterium;D_6__uncultured alpha proteobacterium	1	0.317311	1	1	0	1.36675e-05
L7	D_0__Bacteria;D_1__Proteobacteria;D_2__Alphaproteobacteria;D_3__Rickettsiales;D_4__SM2D12;D_4__SM2D12_unclassified;D_4__SM2D12_unclassified	1	0.317311	1	1	0	1.82233e-05
L7	D_0__Bacteria;D_1__Proteobacteria;D_2__Alphaproteobacteria;D_3__SAR11 clade;D_4__Clade I;D_5__Clade Ib;D_6__uncultured bacterium	1	0.317311	1	1	0	2.27791e-05
L7	D_0__Bacteria;D_1__Proteobacteria;D_2__Deltaproteobacteria;D_3__Bdellovibrionales;D_4__Bacteriovoracaceae;D_5__Peredibacter;D_5__Peredibacter_unclassified	1	0.317311	1	1	0	7.53983e-06
L7	D_0__Bacteria;D_1__Proteobacteria;D_2__Deltaproteobacteria;D_3__Desulfovibrionales;D_4__Desulfovibrionaceae;D_5__Bilophila;D_6__gut metagenome	1	0.317311	1	1	0	0.000287017
L7	D_0__Bacteria;D_1__Proteobacteria;D_2__Deltaproteobacteria;D_3__Desulfovibrionales;D_4__Desulfovibrionaceae;D_5__Desulfovibrio;D_6__uncultured bacterium	1	0.317311	1	1	0	7.74491e-05
L7	D_0__Bacteria;D_1__Proteobacteria;D_2__Deltaproteobacteria;D_3__Desulfovibrionales;D_4__Desulfovibrionaceae;D_5__uncultured;D_6__uncultured bacterium	1	0.317311	1	1	0	0.00010934
L7	D_0__Bacteria;D_1__Proteobacteria;D_2__Deltaproteobacteria;D_3__Oligoflexales;D_4__0319-6G20;D_5__uncultured marine bacterium;D_6__uncultured marine bacterium	1	0.317311	1	1	8.73904e-06	0
L7	D_0__Bacteria;D_1__Proteobacteria;D_2__Deltaproteobacteria;D_3__SAR324 clade(Marine group B);D_4__uncultured SAR324 cluster bacterium;D_5__uncultured SAR324 cluster bacterium;D_6__uncultured SAR324 cluster bacterium	1	0.317311	1	1	0	1.82233e-05
L7	D_0__Bacteria;D_1__Proteobacteria;D_2__Gammaproteobacteria;D_3__Betaproteobacteriales;D_4__Burkholderiaceae;D_5__Delftia;D_6__Delftia tsuruhatensis	1	0.317311	1	1	0	0.000205012
L7	D_0__Bacteria;D_1__Proteobacteria;D_2__Gammaproteobacteria;D_3__Betaproteobacteriales;D_4__Burkholderiaceae;D_5__Parasutterella;D_6__uncultured organism	1	0.317311	1	1	0	0.000806382
L7	D_0__Bacteria;D_1__Proteobacteria;D_2__Gammaproteobacteria;D_3__Enterobacteriales;D_4__Enterobacteriaceae;D_5__Klebsiella;D_6__uncultured bacterium	1	0.317311	1	1	0	0.000223236
L7	D_0__Bacteria;D_1__Proteobacteria;D_2__Gammaproteobacteria;D_3__Enterobacteriales;D_4__Enterobacteriaceae;D_5__uncultured;D_6__uncultured bacterium	1	0.317311	1	1	0	1.36675e-05
L7	D_0__Bacteria;D_1__Proteobacteria;D_2__Gammaproteobacteria;D_3__Oceanospirillales;D_4__Endozoicomonadaceae;D_5__Endozoicomonas;D_6__uncultured marine bacterium	1	0.317311	1	1	0	2.27791e-05
L7	D_0__Bacteria;D_1__Proteobacteria;D_2__Gammaproteobacteria;D_3__Oceanospirillales;D_4__Oleiphilaceae;D_5__Oleiphilus;D_6__uncultured bacterium	1	0.317311	1	1	0	1.36675e-05
L7	D_0__Bacteria;D_1__Proteobacteria;D_2__Gammaproteobacteria;D_3__Orbales;D_4__Orbaceae;D_5__Orbus;D_6__Heliconius timareta timareta	1	0.317311	1	1	0	2.7335e-05
L7	D_0__Bacteria;D_1__Proteobacteria;D_2__Gammaproteobacteria;D_3__Pasteurellales;D_4__Pasteurellaceae;D_5__Haemophilus;D_6__uncultured bacterium	1	0.317311	1	1	0	0.00027335
L7	D_0__Bacteria;D_1__Proteobacteria;D_2__Gammaproteobacteria;D_3__Pseudomonadales;D_4__Moraxellaceae;D_5__Enhydrobacter;D_6__uncultured bacterium	1	0.317311	1	1	0	4.10025e-05
L7	D_0__Bacteria;D_1__Proteobacteria;D_2__Gammaproteobacteria;D_3__Pseudomonadales;D_4__Pseudomonadaceae;D_5__Pseudomonas;D_6__Pseudomonas poae	1	0.317311	1	1	0	0.00038269
L7	D_0__Bacteria;D_1__Proteobacteria;D_2__Gammaproteobacteria;D_3__Pseudomonadales;D_4__Pseudomonadaceae;D_5__Pseudomonas;D_6__Pseudomonas sp.	1	0.317311	1	1	0	8.20049e-05
L7	D_0__Bacteria;D_1__Proteobacteria;D_2__Gammaproteobacteria;D_3__Vibrionales;D_4__Vibrionaceae;D_5__Vibrio;D_5__Vibrio_unclassified	1	0.317311	1	1	0	5.92258e-05
L7	D_0__Bacteria;D_1__Spirochaetes;D_2__Spirochaetia;D_3__Spirochaetales;D_4__Spirochaetaceae;D_5__Treponema 2;D_6__uncultured bacterium	1	0.317311	1	1	0	7.28933e-05
L7	D_0__Bacteria;D_1__Tenericutes;D_2__Mollicutes;D_3__Anaeroplasmatales;D_4__Anaeroplasmataceae;D_5__Anaeroplasma;D_6__uncultured bacterium	1	0.317311	1	1	0	0.000120464
L7	D_0__Bacteria;D_1__Tenericutes;D_2__Mollicutes;D_3__Entomoplasmatales;D_4__Entomoplasmatales Incertae Sedis;D_5__Candidatus Hepatoplasma;D_6__uncultured bacterium	1	0.317311	1	1	0	6.83374e-05
L7	D_0__Bacteria;D_1__Tenericutes;D_2__Mollicutes;D_3__Mollicutes RF39;D_4__gut metagenome;D_5__gut metagenome;D_6__gut metagenome	1	0.317311	1	1	0	0.000118452
L7	D_0__Bacteria;D_1__Tenericutes;D_2__Mollicutes;D_3__Mollicutes RF39;D_4__uncultured bacterium;D_5__uncultured bacterium;D_6__uncultured bacterium	0.994898	0.318548	1	1	0.000283585	0.000385795
L7	D_0__Bacteria;D_1__Firmicutes;D_2__Clostridia;D_3__Clostridiales;D_4__Lachnospiraceae;D_5__Lachnoclostridium;D_6__uncultured organism	0.936887	0.33308	1	1	7.73502e-05	0.000269838
L7	D_0__Bacteria;D_1__Firmicutes;D_2__Clostridia;D_3__Clostridiales;D_4__Ruminococcaceae;D_5__Ruminococcaceae UCG-013;D_6__uncultured bacterium	0.936887	0.33308	1	1	3.95001e-05	0.000464609
L7	D_0__Bacteria;D_1__Proteobacteria;D_2__Gammaproteobacteria;D_3__Enterobacteriales;D_4__Enterobacteriaceae;D_5__Escherichia-Shigella;D_6__Escherichia coli	0.936887	0.33308	1	1	9.67809e-05	0.000872071
L7	D_0__Bacteria;D_1__Patescibacteria;D_2__Saccharimonadia;D_3__Saccharimonadales;D_4__Saccharimonadaceae;D_5__Candidatus Saccharimonas;D_6__uncultured bacterium	0.817978	0.365772	1	1	0.000480867	0.0010726
L7	D_0__Bacteria;D_1__Bacteroidetes;D_2__Bacteroidia;D_3__Bacteroidales;D_4__Muribaculaceae;D_5__uncultured Bacteroidales bacterium;D_6__uncultured Bacteroidales bacterium	0.689796	0.406234	1	1	0.0144162	0.0218413
L7	D_0__Bacteria;D_1__Bacteroidetes;D_2__Bacteroidia;D_3__Bacteroidales;D_4__Rikenellaceae;D_5__Alistipes;D_6__uncultured bacterium	0.689796	0.406234	1	1	0.00698457	0.0171318
L7	D_0__Bacteria;D_0__Bacteria_unclassified;D_0__Bacteria_unclassified;D_0__Bacteria_unclassified;D_0__Bacteria_unclassified;D_0__Bacteria_unclassified;D_0__Bacteria_unclassified	0.640122	0.423667	1	1	0.000389958	0.000132119
L7	D_0__Bacteria;D_1__Bacteroidetes;D_2__Bacteroidia;D_3__Bacteroidales;D_4__Bacteroidaceae;D_5__Bacteroides;D_6__Bacteroides ovatus V975	0.640122	0.423667	1	1	5.95735e-05	0.00273586
L7	D_0__Bacteria;D_1__Firmicutes;D_2__Clostridia;D_3__Clostridiales;D_3__Clostridiales_unclassified;D_3__Clostridiales_unclassified;D_3__Clostridiales_unclassified	0.640122	0.423667	1	1	1.13936e-05	0.000107612
L7	D_0__Bacteria;D_1__Firmicutes;D_2__Clostridia;D_3__Clostridiales;D_4__Lachnospiraceae;D_5__uncultured;D_6__Clostridium sp. Culture-54	0.640122	0.423667	1	1	2.14603e-05	0.000105649
L7	D_0__Bacteria;D_1__Firmicutes;D_2__Clostridia;D_3__Clostridiales;D_4__Ruminococcaceae;D_5__uncultured;D_6__uncultured Clostridium sp.	0.563194	0.452976	1	1	0.000145523	9.29218e-05
L7	D_0__Bacteria;D_1__Firmicutes;D_2__Clostridia;D_3__Clostridiales;D_4__Lachnospiraceae;D_5__Tyzzerella;D_6__uncultured bacterium	0.516585	0.472302	1	1	0.0011812	0.00101217
L7	D_0__Bacteria;D_1__Firmicutes;D_2__Clostridia;D_3__Clostridiales;D_4__Lachnospiraceae;D_5__Roseburia;D_6__uncultured bacterium	0.493878	0.482203	1	1	0.00348598	0.00659051
L7	D_0__Bacteria;D_1__Firmicutes;D_2__Clostridia;D_3__Clostridiales;D_4__Lachnospiraceae;D_5__GCA-900066575;D_6__uncultured bacterium	0.333545	0.563579	1	1	0.000931538	0.00181441
L7	D_0__Bacteria;D_1__Firmicutes;D_2__Clostridia;D_3__Clostridiales;D_4__Lachnospiraceae;D_5__Blautia;D_6__Lachnospiraceae bacterium 28-4	0.330612	0.565299	1	1	0.00730211	0.0065762
L7	D_0__Bacteria;D_1__Firmicutes;D_2__Erysipelotrichia;D_3__Erysipelotrichales;D_4__Erysipelotrichaceae;D_5__Faecalibaculum;D_6__uncultured bacterium	0.330612	0.565299	1	1	0.249906	0.239273
L7	D_0__Bacteria;D_1__Firmicutes;D_2__Clostridia;D_3__Clostridiales;D_4__Family XIII;D_5__[Eubacterium] nodatum group;D_6__uncultured bacterium	0.197568	0.656691	1	1	7.94363e-05	0.000321156
L7	D_0__Bacteria;D_1__Firmicutes;D_2__Clostridia;D_3__Clostridiales;D_4__Lachnospiraceae;D_5__ASF356;D_6__Clostridium sp. ASF356	0.197568	0.656691	1	1	0.000139089	0.000120464
L7	D_0__Bacteria;D_1__Firmicutes;D_2__Clostridia;D_3__Clostridiales;D_4__Peptococcaceae;D_5__uncultured;D_5__uncultured_unclassified	0.197568	0.656691	1	1	6.70145e-05	0.000123502
L7	D_0__Bacteria;D_1__Firmicutes;D_2__Clostridia;D_3__Clostridiales;D_4__Ruminococcaceae;D_5__[Eubacterium] coprostanoligenes group;D_5__[Eubacterium]_coprostanoligenes_group_unclassified	0.180208	0.671195	1	1	0.000433464	0.00369018
L7	D_0__Bacteria;D_1__Firmicutes;D_2__Clostridia;D_3__Clostridiales;D_4__Ruminococcaceae;D_5__Ruminococcaceae UCG-014;D_6__uncultured bacterium	0.150241	0.698305	1	1	0.000599435	0.000628067
L7	D_0__Bacteria;D_1__Firmicutes;D_2__Clostridia;D_3__Clostridiales;D_4__Peptococcaceae;D_5__uncultured;D_6__uncultured bacterium	0.147262	0.701165	1	1	0.000353757	0.000470402
L7	D_0__Bacteria;D_1__Firmicutes;D_2__Clostridia;D_3__Clostridiales;D_4__Ruminococcaceae;D_5__Ruminiclostridium 5;D_6__uncultured Clostridiales bacterium	0.138593	0.709684	1	1	0.000117998	0.000284212
L7	D_0__Bacteria;D_1__Firmicutes;D_2__Clostridia;D_3__Clostridiales;D_4__Ruminococcaceae;D_5__Ruminiclostridium 5;D_6__Ruminiclostridium sp. KB18	0.106732	0.743895	1	1	0.000271798	0.000285728
L7	D_0__Bacteria;D_1__Firmicutes;D_2__Clostridia;D_3__Clostridiales;D_4__Lachnospiraceae;D_5__Acetatifactor;D_6__uncultured bacterium	0.104334	0.74669	1	1	0.000622961	0.000701498
L7	D_0__Bacteria;D_1__Bacteroidetes;D_2__Bacteroidia;D_3__Bacteroidales;D_4__Prevotellaceae;D_5__Prevotella 9;D_6__uncultured bacterium	0.102463	0.748894	1	1	9.22602e-05	0.00112281
L7	D_0__Bacteria;D_1__Firmicutes;D_2__Clostridia;D_3__Clostridiales;D_4__Ruminococcaceae;D_5__Anaerotruncus;D_6__uncultured bacterium	0.102463	0.748894	1	1	9.02509e-05	0.000136444
L7	D_0__Bacteria;D_1__Firmicutes;D_2__Clostridia;D_3__Clostridiales;D_4__Lachnospiraceae;D_5__Lachnospiraceae NK4A136 group;D_6__uncultured bacterium	0.102041	0.749394	1	1	0.00549513	0.00983794
L7	D_0__Bacteria;D_1__Firmicutes;D_2__Clostridia;D_3__Clostridiales;D_4__Ruminococcaceae;D_5__uncultured;D_6__Clostridium sp. Culture-1	0.0375602	0.846329	1	1	0.00346156	0.00324569
L7	D_0__Bacteria;D_1__Firmicutes;D_2__Clostridia;D_3__Clostridiales;D_4__Ruminococcaceae;D_5__Intestinimonas;D_6__uncultured bacterium	0.0368156	0.847841	1	1	0.00164041	0.00160725
L7	D_0__Bacteria;D_1__Firmicutes;D_2__Clostridia;D_3__Clostridiales;D_4__Ruminococcaceae;D_5__Ruminococcaceae UCG-010;D_6__uncultured bacterium	0.0367347	0.848006	1	1	0.000793114	0.000686643
L7	D_0__Bacteria;D_1__Firmicutes;D_2__Clostridia;D_3__Clostridiales;D_4__Ruminococcaceae;D_5__GCA-900066225;D_5__GCA-900066225_unclassified	0.0256158	0.872842	1	1	0.000145445	9.90963e-05
L7	D_0__Bacteria;D_1__Bacteroidetes;D_2__Bacteroidia;D_3__Bacteroidales;D_4__Rikenellaceae;D_5__Alistipes;D_6__uncultured Alistipes sp.	0.010989	0.916512	1	1	8.73904e-06	0.000364466
L7	D_0__Bacteria;D_1__Firmicutes;D_2__Bacilli;D_3__Lactobacillales;D_4__Streptococcaceae;D_5__Lactococcus;D_5__Lactococcus_unclassified	0.010989	0.916512	1	1	9.96214e-06	3.07958e-05
L7	D_0__Bacteria;D_1__Firmicutes;D_2__Clostridia;D_3__Clostridiales;D_4__Peptostreptococcaceae;D_4__Peptostreptococcaceae_unclassified;D_4__Peptostreptococcaceae_unclassified	0.010989	0.916512	1	1	8.28998e-05	3.17009e-05
L7	D_0__Bacteria;D_1__Firmicutes;D_2__Clostridia;D_3__Clostridiales;D_4__Ruminococcaceae;D_5__Oscillibacter;D_6__unidentified	0.010989	0.916512	1	1	0.000342034	0.000154898
L7	D_0__Bacteria;D_1__Verrucomicrobia;D_2__Verrucomicrobiae;D_3__Verrucomicrobiales;D_4__Akkermansiaceae;D_5__Akkermansia;D_6__uncultured bacterium	0.010989	0.916512	1	1	3.32071e-05	0.000897498
L7	D_0__Bacteria;D_1__Proteobacteria;D_2__Alphaproteobacteria;D_2__Alphaproteobacteria_unclassified;D_2__Alphaproteobacteria_unclassified;D_2__Alphaproteobacteria_unclassified;D_2__Alphaproteobacteria_unclassified	0.00554371	0.940647	1	1	9.1334e-05	0.000612814
L7	D_0__Bacteria;D_1__Firmicutes;D_2__Clostridia;D_3__Clostridiales;D_4__Ruminococcaceae;D_5__Ruminococcaceae NK4A214 group;D_6__uncultured bacterium	0.00500578	0.943596	1	1	0.000159452	0.00153042
L7	D_0__Bacteria;D_1__Firmicutes;D_2__Clostridia;D_3__Clostridiales;D_4__Lachnospiraceae;D_5__A2;D_6__uncultured bacterium	0.00408163	0.94906	1	1	0.00614711	0.0100781
L7	D_0__Bacteria;D_1__Firmicutes;D_2__Clostridia;D_3__Clostridiales;D_4__Ruminococcaceae;D_4__Ruminococcaceae_unclassified;D_4__Ruminococcaceae_unclassified	0.00408163	0.94906	1	1	0.00362225	0.00387337
L7	D_0__Bacteria;D_1__Firmicutes;D_2__Clostridia;D_3__Clostridiales;D_4__Ruminococcaceae;D_5__Ruminiclostridium 9;D_6__uncultured bacterium	0.00408163	0.94906	1	1	0.00625785	0.00636692
L7	D_0__Bacteria;D_1__Firmicutes;D_2__Clostridia;D_3__Clostridiales;D_4__Ruminococcaceae;D_5__Ruminococcaceae UCG-004;D_6__uncultured bacterium	0	1	1	1	0.000229527	0.000334135
